# Supplementary material for: pTINCR microprotein promotes epithelial differentiation and suppresses tumor growth through CDC42 SUMOylation and activation
Source: Nat Commun. 2022 Nov 11;13:6840. doi: 10.1038/s41467-022-34529-6 (PMC9652315; doi:10.1038/s41467-022-34529-6)
Supplement: Supplementary file 4 — Source Data File [file 41467_2022_34529_MOESM4_ESM.zip]

Archive with 4 entries (4 files):
- SOURCE DATA BLOTS.pptx
- __MACOSX/._SOURCE DATA BLOTS.pptx
- SOURCE DATA NUMERIC DATA.xlsx
- __MACOSX/._SOURCE DATA NUMERIC DATA.xlsx
