# Supplementary material for: pTINCR microprotein promotes epithelial differentiation and suppresses tumor growth through CDC42 SUMOylation and activation
Source: Nat Commun. 2022 Nov 11;13:6840. doi: 10.1038/s41467-022-34529-6 (PMC9652315; doi:10.1038/s41467-022-34529-6)
Supplement: Supplementary file 4 — Source Data File [file 41467_2022_34529_MOESM4_ESM.zip › SOURCE DATA NUMERIC DATA.xlsx]

## Sheet: Fig.1B_Human 
	GTEX Data
		HUMAN	Mean	SD	N	Relative expression to skin
		Skin	36.4504	25.8031	711	100
		Vagina	12.1474	9.46757	85	33.3259
		Esophagus	10.8016	7.53743	364	29.6336
		Ectocervix	6.60083	8.28346	6	18.1091
		Endocervix	3.01983	5.5092	6	8.28477
		Prostrate	2.8841	1.70292	100	7.91239
		Bladder	2.07611	1.31125	9	5.69571
		Brain	1.89314	2.02643	1173	5.19373
		Testis	1.84376	0.59272	165	5.05828
		Lung	1.56706	0.970045	295	4.29916
		Breast	0.940182	1.06866	181	2.57935
		Adipose tissue	0.925277	4.17541	321	2.53845
		Colon	0.876653	1.89197	1791	2.40505
		Ovary	0.75708	2.04327	88	2.07701
		Uterus	0.570654	0.315809	78	1.56556
		Small Intestine	0.43372	0.218568	93	1.18989
		Kidney	0.284214	0.258963	28	0.779728
		Spleen	0.27494	0.108069	100	0.754285
		Stomach	0.261114	0.267805	175	0.716355
		Skeletal Muscle	0.237977	0.23511	397	0.652879
		Pancreas	0.127988	0.109618	168	0.351129
		Liver	0.0932727	0.0512782	110	0.255889
		Heart	0.0816732	0.0956407	205	0.224066

## Sheet: Fig.1B_Mouse
		RT-qPCR Data
		SKIN
		SAMPLE	GENE	CT	MEAN	SD		SAMPLE	GENE	CT	MEAN	SD	△Ct	2^△Ct	MEAN	SD
		Male1	mhGAPDH	18.1553	18.2205	0.0578553		Male1	mTINCR	25.6633	25.5644	0.139884	7.44281	0.00574767	0.00617004	0.000597314
		Male1	mhGAPDH	18.2404				Male1	mTINCR
		Male1	mhGAPDH	18.2657				Male1	mTINCR	25.4655			7.24498	0.0065924
		Male2	mhGAPDH	17.9034	17.9156	0.0416868		Male2	mTINCR	25.2372	25.2096	0.0290022	7.32153	0.00625172	0.00637318	0.000128289
		Male2	mhGAPDH	17.9621				Male2	mTINCR	25.2123			7.29665	0.00636047
		Male2	mhGAPDH	17.8814				Male2	mTINCR	25.1793			7.26371	0.00650736
		Male3	mhGAPDH	18.1668	18.1696	0.0325736		Male3	mTINCR	25.4611	25.5336	0.0994045	7.29151	0.0063832	0.00607968	0.000411218
		Male3	mhGAPDH	18.2034				Male3	mTINCR	25.4929			7.32328	0.00624416
		Male3	mhGAPDH	18.1385				Male3	mTINCR	25.6469			7.47735	0.00561168
		Female1	mhGAPDH	18.4273	18.474	0.0403786		Female1	mTINCR	25.8092	25.8425	0.03991	7.33522	0.00619266	0.00605295	0.000166546
		Female1	mhGAPDH	18.4973				Female1	mTINCR	25.8867			7.41276	0.00586865
		Female1	mhGAPDH	18.4973				Female1	mTINCR	25.8315			7.35756	0.00609754
		Female2	mhGAPDH	18.8262	18.8751	0.0700304		Female2	mTINCR	26.0106	26.0187	0.0244617	7.13552	0.00711204	0.00707307	0.000119475
		Female2	mhGAPDH	18.8438				Female2	mTINCR	25.9993			7.12418	0.00716819
		Female2	mhGAPDH	18.9553				Female2	mTINCR	26.0462			7.17106	0.00693897
		Female3	mhGAPDH	18.5362	18.5536	0.0199527		Female3	mTINCR		25.9735	0.0323674			0.00584036	0.00013102
		Female3	mhGAPDH	18.5492				Female3	mTINCR	25.9964			7.4428	0.00574771
		Female3	mhGAPDH	18.5754				Female3	mTINCR	25.9506			7.39702	0.005933
		Female4	mhGAPDH	17.2145	17.1452	0.0702868		Female4	mTINCR	25.0457	24.8888	0.140017	7.90042	0.00418541	0.00468064	0.000444214
		Female4	mhGAPDH	17.074				Female4	mTINCR	24.7765			7.63123	0.00504394
		Female4	mhGAPDH	17.1472				Female4	mTINCR	24.8442			7.69897	0.00481258
		Female5	mhGAPDH	18.7206	18.6717	0.0558098		Female5	mTINCR	25.646	25.7599	0.109541	6.97427	0.00795307	0.00736359	0.000561364
		Female5	mhGAPDH	18.6836				Female5	mTINCR	25.7692			7.09743	0.00730232
		Female5	mhGAPDH	18.6109				Female5	mTINCR	25.8645			7.19276	0.00683537
		Female6	mhGAPDH	17.6008	17.602	0.0128322		Female6	mTINCR	24.4626	24.4726	0.011617	6.86057	0.00860524	0.00854591	6.87216e-05
		Female6	mhGAPDH	17.6154				Female6	mTINCR	24.4698			6.86785	0.0085619
		Female6	mhGAPDH	17.5898				Female6	mTINCR	24.4853			6.88332	0.00847061
		Female7	mhGAPDH		23.9818	0.00493084		Female7	mTINCR	31.1197	31.053	0.0943914	7.13788	0.00710043	0.0074446	0.000486732
		Female7	mhGAPDH	23.9853				Female7	mTINCR	30.9862			7.00439	0.00778877
		Female7	mhGAPDH	23.9784				Female7	mTINCR
		Female8	mhGAPDH	23.2724	23.3172	0.0394167		Female8	mTINCR	30.2089	30.2665	0.113718	6.89172	0.00842144	0.00810847	0.000624292
		Female8	mhGAPDH	23.3466				Female8	mTINCR	30.3975			7.08029	0.0073896
		Female8	mhGAPDH	23.3326				Female8	mTINCR	30.1931			6.87589	0.00851436
		Vagina
		SAMPLE	GENE	CT	MEAN	SD		SAMPLE	GENE	CT	MEAN	SD	△Ct	2^△Ct	MEAN	SD
		Female1	mhGAPDH	20.8175	20.8504	0.0305769		Female1	mTINCR	30.1524	30.2509	0.0871866	9.30203	0.0015842	0.00148148	9.07436e-05
		Female1	mhGAPDH	20.8556				Female1	mTINCR	30.3182			9.46785	0.00141219
		Female1	mhGAPDH	20.878				Female1	mTINCR	30.282			9.43166	0.00144806
		Female2	mhGAPDH	16.4254	16.4675	0.0369306		Female2	mTINCR	25.8413	25.8811	0.0502202	9.37376	0.00150736	0.00146693	5.06617e-05
		Female2	mhGAPDH	16.4944				Female2	mTINCR	25.9375			9.46999	0.0014101
		Female2	mhGAPDH	16.4827				Female2	mTINCR	25.8644			9.39694	0.00148333
		Female3	mhGAPDH	16.7016	16.7085	0.00623511		Female3	mTINCR	27.3457	27.2633	0.0846862	10.6372	0.000627872	0.00066556	3.9139e-05
		Female3	mhGAPDH	16.7102				Female3	mTINCR	27.2676			10.5591	0.000662805
		Female3	mhGAPDH	16.7137				Female3	mTINCR	27.1765			10.468	0.000706004
		Cervix
		SAMPLE	GENE	CT	MEAN	SD		SAMPLE	GENE	CT	MEAN	SD	△Ct	2^△Ct	MEAN	SD
		Female1	mhGAPDH	20.1139	20.0586	0.0510931		Female1	mTINCR	30.1286	30.0628	0.0821684	10.07	0.000930313	0.000974761	5.6172e-05
		Female1	mhGAPDH	20.0132				Female1	mTINCR	30.0892			10.0306	0.000956075
		Female1	mhGAPDH	20.0487				Female1	mTINCR	29.9707			9.91213	0.00103789
		Female2	mhGAPDH	16.6337	16.6763	0.0370217		Female2	mTINCR	26.2912	26.2482	0.0372315	9.61485	0.00127538	0.00131424	3.36607e-05
		Female2	mhGAPDH	16.7003				Female2	mTINCR	26.226			9.54961	0.00133438
		Female2	mhGAPDH	16.6951				Female2	mTINCR	26.2275			9.55115	0.00133296
		Female3	mhGAPDH	16.6437	16.5587	0.107938		Female3	mTINCR	28.0493	27.9931	0.050777	11.4906	0.000347526	0.000361469	1.26371e-05
		Female3	mhGAPDH	16.595				Female3	mTINCR	27.9796			11.4209	0.000364715
		Female3	mhGAPDH	16.4373				Female3	mTINCR	27.9504			11.3918	0.000372167
		Lung
		SAMPLE	GENE	CT	MEAN	SD		SAMPLE	GENE	CT	MEAN	SD	△Ct	2^△Ct	MEAN	SD
		Female1	mhGAPDH	17.9317	17.9202	0.0288102		Female1	mTINCR	27.6135	27.6895	0.164903	9.69336	0.00120784	0.00115078	0.000127189
		Female1	mhGAPDH	17.9414				Female1	mTINCR	27.8787			9.95851	0.00100505
		Female1	mhGAPDH	17.8874				Female1	mTINCR	27.5763			9.65608	0.00123945
		Female2	mhGAPDH	17.844	17.7367	0.115994		Female2	mTINCR	27.6685	27.5617	0.151031	9.93183	0.00102381	0.0011055	0.00011552
		Female2	mhGAPDH	17.6136				Female2	mTINCR	27.4549			9.71824	0.00118718
		Female2	mhGAPDH	17.7524				Female2	mTINCR
		Male1	mhGAPDH	16.6949	16.7364	0.0525961		Male1	mTINCR	27.3184	27.208	0.0975738	10.582	0.000652383	0.000705339	4.69036e-05
		Male1	mhGAPDH	16.7188				Male1	mTINCR	27.1334			10.397	0.000741651
		Male1	mhGAPDH	16.7955				Male1	mTINCR	27.1722			10.4357	0.000721983
		Male2	mhGAPDH	17.534	17.5313	0.034762		Male2	mTINCR	27.8855	27.9763	0.110059	10.3542	0.000763991	0.000718744	5.39618e-05
		Male2	mhGAPDH	17.4953				Male2	mTINCR	27.9448			10.4135	0.000733221
		Male2	mhGAPDH	17.5647				Male2	mTINCR	28.0987			10.5674	0.000659021
		Male3	mhGAPDH	17.9642	17.9622	0.0247152		Male3	mTINCR	27.9776	27.8813	0.161344	10.0155	0.000966152	0.00103724	0.000119478
		Male3	mhGAPDH	17.9858				Male3	mTINCR	27.9713			10.0091	0.000970398
		Male3	mhGAPDH	17.9365				Male3	mTINCR	27.695			9.7329	0.00117518
		Stomach
		SAMPLE	GENE	CT	MEAN	SD		SAMPLE	GENE	CT	MEAN	SD	△Ct	2^△Ct	MEAN	SD
		Male1	mhGAPDH	16.8266	16.8535	0.0549708		Male1	mTINCR	27.2691	27.1719	0.137442	10.4156	0.000732113	0.000784907	7.46632e-05
		Male1	mhGAPDH	16.8171				Male1	mTINCR
		Male1	mhGAPDH	16.9167				Male1	mTINCR	27.0747			10.2213	0.000837702
		Male2	mhGAPDH	16.5649	16.7005	0.133886		Male2	mTINCR	26.3081	26.3257	0.0277455	9.60758	0.00128183	0.00126639	2.42204e-05
		Male2	mhGAPDH	16.704				Male2	mTINCR	26.3114			9.61092	0.00127887
		Male2	mhGAPDH	16.8326				Male2	mTINCR	26.3577			9.65722	0.00123848
		Male3	mhGAPDH	17.2046	17.2792	0.0673759		Male3	mTINCR	28.2557	28.2576	0.00271223	10.9764	0.00049632	0.000495661	9.31831e-07
		Male3	mhGAPDH	17.2974				Male3	mTINCR	28.2595			10.9803	0.000495002
		Male3	mhGAPDH	17.3357				Male3	mTINCR
		Female1	mhGAPDH	16.6343	16.7504	0.107198		Female1	mTINCR	26.9146	26.9393	0.0446946	10.1641	0.000871547	0.000857014	2.63093e-05
		Female1	mhGAPDH	16.7715				Female1	mTINCR	26.9124			10.162	0.000872852
		Female1	mhGAPDH	16.8456				Female1	mTINCR	26.9909			10.2404	0.000826644
		Female2	mhGAPDH	16.7408	16.8269	0.0749782		Female2	mTINCR	26.3484	26.4694	0.107472	9.52157	0.00136057	0.00125353	9.48594e-05
		Female2	mhGAPDH	16.8621				Female2	mTINCR	26.554			9.72713	0.00117989
		Female2	mhGAPDH	16.8778				Female2	mTINCR	26.5056			9.67875	0.00122013
		Female3	mhGAPDH	16.3741	16.4808	0.0963418		Female3	mTINCR	26.392	26.4559	0.08191	9.91121	0.00103855	0.000994661	5.57102e-05
		Female3	mhGAPDH	16.507				Female3	mTINCR	26.4273			9.94652	0.00101344
		Female3	mhGAPDH	16.5613				Female3	mTINCR	26.5482			10.0674	0.000931987
		Bladder
		SAMPLE	GENE	CT	MEAN	SD		SAMPLE	GENE	CT	MEAN	SD	△Ct	2^△Ct	MEAN	SD
		Female1	mhGAPDH	16.7214	16.7966	0.0869809		Female1	mTINCR2	26.5971	26.6626	0.133513	9.80051	0.00112138	0.00107462	9.67481e-05
		Female1	mhGAPDH	16.7765				Female1	mTINCR2	26.5744			9.77789	0.0011391
		Female1	mhGAPDH	16.8918				Female1	mTINCR2	26.8162			10.0196	0.000963371
		Female2	mhGAPDH	15.8906	15.8018	0.15818		Female2	mTINCR2	28.7709	28.6813	0.255456	12.9691	0.000124717	0.000134135	2.45956e-05
		Female2	mhGAPDH	15.8957				Female2	mTINCR2	28.3931			12.5913	0.000162047
		Female2	mhGAPDH	15.6192				Female2	mTINCR2	28.8799			13.0781	0.000115639
		Female3	mhGAPDH	16.6536	16.7	0.0626044		Female3	mTINCR2	27.3654	27.3865	0.0823667	10.6654	0.000615743	0.000607424	3.43072e-05
		Female3	mhGAPDH	16.7712				Female3	mTINCR2	27.4774			10.7775	0.000569723
		Female3	mhGAPDH	16.6752				Female3	mTINCR2	27.3168			10.6169	0.000636807
		Male1	mhGAPDH	17.8609	17.7422	0.11042		Male1	mTINCR2	28.2685	28.2875	0.0713578	10.5263	0.00067806	0.000669727	3.28104e-05
		Male1	mhGAPDH	17.7232				Male1	mTINCR2	28.2276			10.4854	0.000697568
		Male1	mhGAPDH	17.6425				Male1	mTINCR2	28.3664			10.6242	0.000633554
		Male2	mhGAPDH	17.7727	17.7867	0.0842608		Male2	mTINCR2	30.3773	30.2694	0.136834	12.5906	0.00016212	0.000175249	1.69501e-05
		Male2	mhGAPDH	17.877				Male2	mTINCR2	30.3153			12.5286	0.000169242
		Male2	mhGAPDH	17.7102				Male2	mTINCR2	30.1155			12.3288	0.000194384
		Male3	mhGAPDH	17.358	17.3364	0.0198881		Male3	mTINCR2	28.5549	28.4865	0.191317	11.2185	0.000419666	0.000442681	6.03546e-05
		Male3	mhGAPDH	17.3323				Male3	mTINCR2	28.2704			10.9339	0.000511157
		Male3	mhGAPDH	17.3189				Male3	mTINCR2	28.6342			11.2978	0.000397221
		Female4	mhGAPDH	15.8583	15.8462	0.0106414		Female4	mTINCR	25.7394	25.6905	0.0436256	9.89321	0.00105159	0.00108815	3.26874e-05
		Female4	mhGAPDH	15.842				Female4	mTINCR	25.6555			9.80931	0.00111456
		Female4	mhGAPDH	15.8382				Female4	mTINCR	25.6767			9.83052	0.0010983
		Female5	mhGAPDH	15.9407	15.9543	0.0192021		Female5	mTINCR	26.5095	26.3573	0.134344	10.5552	0.000664594	0.000740675	6.73319e-05
		Female5	mhGAPDH					Female5	mTINCR	26.3069			10.3525	0.000764844
		Female5	mhGAPDH	15.9679				Female5	mTINCR	26.2555			10.3011	0.000792586
		Female6	mhGAPDH	15.9975	16.0417	0.0384447		Female6	mTINCR	26.2538	26.3305	0.0784956	10.2121	0.00084302	0.000800194	4.34406e-05
		Female6	mhGAPDH	16.0672				Female6	mTINCR	26.4107			10.369	0.000756164
		Female6	mhGAPDH	16.0605				Female6	mTINCR	26.3269			10.2852	0.000801399
		Uterus
		SAMPLE	GENE	CT	MEAN	SD		SAMPLE	GENE	CT	MEAN	SD	△Ct	2^△Ct	MEAN	SD
		Female1	mhGAPDH	18.0049	18.1099	0.100704		Female1	mTINCR	30.3892	30.2201	0.239215	12.2793	0.000201169	0.00022775	3.75914e-05
		Female1	mhGAPDH	18.2056				Female1	mTINCR	30.0509			11.941	0.000254332
		Female1	mhGAPDH	18.1193				Female1	mTINCR
		Female2	mhGAPDH	18.8889	18.9003	0.0186268		Female2	mTINCR	29.2848	29.241	0.228149	10.3846	0.000748064	0.000777675	0.000125239
		Female2	mhGAPDH	18.8902				Female2	mTINCR	29.4441			10.5438	0.000669895
		Female2	mhGAPDH	18.9218				Female2	mTINCR	28.9941			10.0938	0.000915065
		Female3	mhGAPDH	18.9831	19.2968	0.279785		Female3	mTINCR	29.5835	29.7124	0.148923	10.2868	0.000800528	0.000734698	7.44578e-05
		Female3	mhGAPDH	19.3868				Female3	mTINCR	29.8754			10.5787	0.00065389
		Female3	mhGAPDH	19.5205				Female3	mTINCR	29.6782			10.3814	0.000749676
		Prostrate
		SAMPLE	GENE	CT	MEAN	SD		SAMPLE	GENE	CT	MEAN	SD	△Ct	2^△Ct	MEAN	SD
		Male1	mhGAPDH	20.9359	20.9676	0.0289915		Male1	mTINCR	31.6483	31.7497	0.143421	10.6808	0.000609211	0.000569261	5.64981e-05
		Male1	mhGAPDH	20.9741				Male1	mTINCR	31.8512			10.8836	0.000529311
		Male1	mhGAPDH	20.9927				Male1	mTINCR
		Male2	mhGAPDH	22.0145	22.1264	0.145887		Male2	mTINCR	32.8758	32.9201	0.062639	10.7494	0.00058091	0.000563612	2.44633e-05
		Male2	mhGAPDH	22.0733				Male2	mTINCR
		Male2	mhGAPDH	22.2914				Male2	mTINCR	32.9644			10.838	0.000546314
		Male3	mhGAPDH	21.4241	21.509	0.0742425		Male3	mTINCR	32.4099	32.5981	0.26615	10.9009	0.000522989	0.000462939	8.49223e-05
		Male3	mhGAPDH	21.5617				Male3	mTINCR	32.7863			11.2773	0.00040289
		Male3	mhGAPDH	21.5412				Male3	mTINCR
		Testis
		SAMPLE	GENE	CT	MEAN	SD		SAMPLE	GENE	CT	MEAN	SD	△Ct	2^△Ct	MEAN	SD
		Male1	mhGAPDH	19.5089	19.5152	0.0470558		Male1	mTINCR	28.1176	27.9775	0.121588	8.60234	0.00257298	0.00284201	0.000233535
		Male1	mhGAPDH	19.4717				Male1	mTINCR	27.9152			8.39996	0.00296046
		Male1	mhGAPDH	19.5651				Male1	mTINCR	27.8996			8.3844	0.00299258
		Male2	mhGAPDH	19.7744	19.8242	0.0434219		Male2	mTINCR	28.323	28.3564	0.125721	8.49886	0.00276433	0.0027078	0.000231915
		Male2	mhGAPDH	19.844				Male2	mTINCR	28.4955			8.67133	0.00245284
		Male2	mhGAPDH	19.8542				Male2	mTINCR	28.2508			8.42664	0.00290622
		Male3	mhGAPDH	19.6476	19.7999	0.146002		Male3	mTINCR	28.4282	28.5887	0.190796	8.62826	0.00252718	0.0024343	0.000131351
		Male3	mhGAPDH	19.8135				Male3	mTINCR	28.7997			8.99973
		Male3	mhGAPDH	19.9387				Male3	mTINCR	28.5383			8.7384	0.00234142
		Ovary
		SAMPLE	GENE	CT	MEAN	SD		SAMPLE	GENE	CT	MEAN	SD	△Ct	2^△Ct	MEAN	SD
		Female1	mhGAPDH		18.653	0.433202		Female1	mTINCR	29.8695	29.7721	0.157732	11.2165	0.000420238	0.000422131	2.67635e-06
		Female1	mhGAPDH	18.9593				Female1	mTINCR	29.8566			11.2036	0.000424023
		Female1	mhGAPDH	18.3467				Female1	mTINCR	29.5901
		Female2	mhGAPDH	17.2592	17.36	0.100132		Female2	mTINCR	28.6994	28.5615	0.177522	11.3394	0.000385929	0.000426805	5.38823e-05
		Female2	mhGAPDH	17.3613				Female2	mTINCR	28.624			11.264	0.00040662
		Female2	mhGAPDH	17.4594				Female2	mTINCR	28.3612			11.0012	0.000487865
		Female3	mhGAPDH	18.1078	18.2118	0.147189		Female3	mTINCR	29.0008	29.0543	0.075685	10.7889	0.00056521	0.000545002	2.85782e-05
		Female3	mhGAPDH	18.3159				Female3	mTINCR	29.1078			10.896	0.000524794
		Female3	mhGAPDH					Female3	mTINCR
		Pancreas
		SAMPLE	GENE	CT	MEAN	SD		SAMPLE	GENE	CT	MEAN	SD	△Ct	2^△Ct	MEAN	SD
		Female1	mhGAPDH	23.9493	23.9641	0.0156824		Female1	mTINCR		35.3499	0.724106			0.0003975	0.000191535
		Female1	mhGAPDH	23.9625				Female1	mTINCR	35.8619			11.8978	0.000262065
		Female1	mhGAPDH	23.9805				Female1	mTINCR	34.8379			10.8737	0.000532936
		Female2	mhGAPDH	21.3854	21.4023	0.0145881		Female2	mTINCR		32.8562	0.470507			0.000365998	0.000117291
		Female2	mhGAPDH	21.4112				Female2	mTINCR	33.1889			11.7866	0.000283061
		Female2	mhGAPDH	21.4102				Female2	mTINCR	32.5235			11.1212	0.000448936
		Breast
		SAMPLE	GENE	CT	MEAN	SD		SAMPLE	GENE	CT	MEAN	SD	△Ct	2^△Ct	MEAN	SD
		Female1	mhGAPDH	15.6012	15.6206	0.0238614		Female1	mTINCR	27.256	27.2781	0.0438829	11.6354	0.000314346	0.000309671	9.33723e-06
		Female1	mhGAPDH	15.6473				Female1	mTINCR	27.3286			11.708	0.00029892
		Female1	mhGAPDH	15.6135				Female1	mTINCR	27.2496			11.6289	0.000315748
		Female2	mhGAPDH	14.9265	14.8693	0.0640333		Female2	mTINCR	27.7053	27.9099	0.182541	12.8359	0.000136771	0.000119329	1.54725e-05
		Female2	mhGAPDH	14.8813				Female2	mTINCR	28.0559			13.1866	0.000107258
		Female2	mhGAPDH	14.8001				Female2	mTINCR	27.9685			13.0992	0.000113957
		Female3	mhGAPDH	20.5738	20.6805	0.0979345		Female3	mTINCR	31.9706	32.3337	0.704445	11.2902	0.000399321	0.000333311	0.000136049
		Female3	mhGAPDH	20.7013				Female3	mTINCR	31.8849			11.2045	0.000423763
		Female3	mhGAPDH	20.7663				Female3	mTINCR	33.1457			12.4652	0.00017685
		Spleen
		SAMPLE	GENE	CT	MEAN	SD		SAMPLE	GENE	CT	MEAN	SD	△Ct	2^△Ct	MEAN	SD
		Female1	mhGAPDH		18.2733	0.346435		Female1	mTINCR	29.9462	30.0704	0.181165	11.6729	0.000306272	0.000282454	3.41725e-05
		Female1	mhGAPDH	18.5183				Female1	mTINCR	29.9867			11.7134	0.000297789
		Female1	mhGAPDH	18.0284				Female1	mTINCR	30.2783			12.005	0.0002433
		Female2	mhGAPDH	17.3401	17.3242	0.0137377		Female2	mTINCR	28.8137	28.9554	0.200378	11.4895	0.000347782	0.000316771	4.38558e-05
		Female2	mhGAPDH	17.3163				Female2	mTINCR	29.0971			11.7729	0.000285761
		Female2	mhGAPDH	17.3162				Female2	mTINCR
		Female3	mhGAPDH	17.2373	17.2576	0.018266		Female3	mTINCR	28.7142	28.8435	0.182846	11.4566	0.000355806	0.000326614	4.12843e-05
		Female3	mhGAPDH	17.2627				Female3	mTINCR
		Female3	mhGAPDH	17.2727				Female3	mTINCR	28.9728			11.7152	0.000297421
		Male1	mhGAPDH		18.0156	0.0207942		Male1	mTINCR	30.1158	30.1651	0.248084	12.1002	0.000227759	0.000222243	3.71355e-05
		Male1	mhGAPDH	18.0303				Male1	mTINCR	29.9454			11.9298	0.000256311
		Male1	mhGAPDH	18.0009				Male1	mTINCR	30.4342			12.4186	0.000182657
		Male2	mhGAPDH	18.3631	18.2821	0.140914		Male2	mTINCR	30.4306	30.3765	0.093888	12.1485	0.000220266	0.000229006	1.51723e-05
		Male2	mhGAPDH	18.3639				Male2	mTINCR	30.4308			12.1487	0.000220227
		Male2	mhGAPDH	18.1194				Male2	mTINCR	30.2681			11.986	0.000246526
		Male3	mhGAPDH	18.4514	18.4682	0.0147812		Male3	mTINCR	29.3734	29.514	0.198802	10.9052	0.000521444	0.000475279	6.52866e-05
		Male3	mhGAPDH	18.4794				Male3	mTINCR	29.6545			11.1863	0.000429115
		Male3	mhGAPDH	18.4738				Male3	mTINCR
		Esophagous
		SAMPLE	GENE	CT	MEAN	SD		SAMPLE	GENE	CT	MEAN	SD	△Ct	2^△Ct	MEAN	SD
		Male1	mhGAPDH	13.9886	14.1013	0.0980101		Male1	mTINCR	26.6076	26.3719	0.2051	12.5062	0.000171887	0.000203722	2.77389e-05
		Male1	mhGAPDH	14.1663				Male1	mTINCR	26.234			12.1326	0.000222699
		Male1	mhGAPDH	14.1491				Male1	mTINCR	26.2742			12.1728	0.00021658
		Male2	mhGAPDH	14.3512	14.4594	0.10486		Male2	mTINCR	26.6801	26.6927	0.0111143	12.2207	0.000209514	0.000207697	1.60303e-06
		Male2	mhGAPDH	14.4665				Male2	mTINCR	26.7011			12.2417	0.000206482
		Male2	mhGAPDH	14.5606				Male2	mTINCR	26.6968			12.2374	0.000207096
		Male3	mhGAPDH	14.315	14.3608	0.0573536		Male3	mTINCR	26.3095	26.3094	0.0944166	11.9487	0.000252978	0.000253354	1.65725e-05
		Male3	mhGAPDH	14.3423				Male3	mTINCR	26.4038			12.043	0.000236972
		Male3	mhGAPDH	14.4251				Male3	mTINCR	26.215			11.8542	0.000270111
		Female1	mhGAPDH	13.9301	14.0552	0.116503		Female1	mTINCR	25.8264	25.7897	0.0637689	11.7712	0.000286094	0.00029366	1.31414e-05
		Female1	mhGAPDH	14.0747				Female1	mTINCR	25.8266			11.7714	0.000286052
		Female1	mhGAPDH	14.1606				Female1	mTINCR	25.716			11.6609	0.000308835
		Female2	mhGAPDH	15.8083	15.8208	0.0278351		Female2	mTINCR	28.2147	28.3311	0.100957	12.3939	0.000185806	0.000171696	1.22429e-05
		Female2	mhGAPDH	15.8014				Female2	mTINCR	28.3958			12.575	0.00016389
		Female2	mhGAPDH	15.8527				Female2	mTINCR	28.3826			12.5618	0.000165393
		Female3	mhGAPDH	15.9716	15.9616	0.0169354		Female3	mTINCR	28.0793	28.1315	0.125694	12.1176	0.000225022	0.000217564	1.8508e-05
		Female3	mhGAPDH	15.9712				Female3	mTINCR	28.0403			12.0787	0.000231179
		Female3	mhGAPDH	15.9421				Female3	mTINCR	28.2749			12.3133	0.000196491
		Brain
		SAMPLE	GENE	CT	MEAN	SD		SAMPLE	GENE	CT	MEAN	SD	△Ct	2^△Ct	MEAN	SD
		Female1	mhGAPDH	15.2881	15.3425	0.0709529		Female1	mTINCR	27.6156	27.5414	0.0642406	12.2731	0.000202033	0.000212831	9.35222e-06
		Female1	mhGAPDH	15.3166				Female1	mTINCR	27.5052			12.1627	0.000218103
		Female1	mhGAPDH	15.4227				Female1	mTINCR	27.5035			12.161	0.000218357
		Female2	mhGAPDH	15.3148	15.2722	0.0394032		Female2	mTINCR	27.3002	27.2421	0.0684776	12.028	0.000239447	0.000249461	1.19376e-05
		Female2	mhGAPDH	15.2646				Female2	mTINCR	27.1666			11.8945	0.000262672
		Female2	mhGAPDH	15.2371				Female2	mTINCR	27.2597			11.9875	0.000246266
		Female3	mhGAPDH	15.9205	15.5585	0.414276		Female3	mTINCR	27.5097	27.5397	0.101897	11.9512	0.000252539	0.000247751	1.72372e-05
		Female3	mhGAPDH	15.6484				Female3	mTINCR	27.6532			12.0947	0.000228626
		Female3	mhGAPDH	15.1067				Female3	mTINCR	27.4562			11.8977	0.000262088
		Male1	mhGAPDH	14.9586	14.9641	0.00611419		Male1	mTINCR	26.9152	27.0523	0.118847	11.9511	0.000252551	0.000230186	1.93863e-05
		Male1	mhGAPDH	14.9707				Male1	mTINCR	27.1154			12.1513	0.000219839
		Male1	mhGAPDH	14.963				Male1	mTINCR	27.1264			12.1623	0.000218168
		Male2	mhGAPDH	14.9698	14.9328	0.0449491		Male2	mTINCR	26.7326	26.6849	0.0674066	11.7998	0.000280478	0.000290058	1.35474e-05
		Male2	mhGAPDH	14.9457				Male2	mTINCR	26.6373			11.7045	0.000299637
		Male2	mhGAPDH	14.8828				Male2	mTINCR
		Male3	mhGAPDH	15.2049	15.2918	0.0818368		Male3	mTINCR	26.8234	27.0929	0.23355	11.5316	0.00033778	0.000282759	4.76769e-05
		Male3	mhGAPDH	15.3675				Male3	mTINCR	27.2368			11.945	0.00025362
		Male3	mhGAPDH	15.3029				Male3	mTINCR	27.2184			11.9266	0.000256878
		Small Intestine
		SAMPLE	GENE	CT	MEAN	SD		SAMPLE	GENE	CT	MEAN	SD	△Ct	2^△Ct	MEAN	SD
		Male1	mhGAPDH	17.0433	17.0754	0.0414252		Male1	mTINCR	29.976	29.7015	0.388158	12.9006	0.000130782	0.000161058	4.28175e-05
		Male1	mhGAPDH	17.0608				Male1	mTINCR
		Male1	mhGAPDH	17.1222				Male1	mTINCR	29.427			12.3516	0.000191335
		Male2	mhGAPDH	18.0935	18.1545	0.0553929		Male2	mTINCR	30.9593	30.9386	0.0249423	12.8048	0.000139756	0.000141797	2.45948e-06
		Male2	mhGAPDH	18.2015				Male2	mTINCR	30.9455			12.7909	0.000141107
		Male2	mhGAPDH	18.1686				Male2	mTINCR	30.9109			12.7564	0.000144527
		Male3	mhGAPDH	17.5006	17.6165	0.148301		Male3	mTINCR	29.8794	30.0165	0.118754	12.2628	0.000203478	0.000185453	1.56098e-05
		Male3	mhGAPDH	17.5653				Male3	mTINCR	30.0847			12.4682	0.000176476
		Male3	mhGAPDH	17.7836				Male3	mTINCR	30.0853			12.4688	0.000176405
		Female1	mhGAPDH	16.2572	16.2636	0.0220939		Female1	mTINCR	28.9642	28.9202	0.0966327	12.7006	0.000150221	0.00015511	1.05699e-05
		Female1	mhGAPDH	16.2882				Female1	mTINCR	28.987			12.7234	0.000147869
		Female1	mhGAPDH	16.2455				Female1	mTINCR	28.8094			12.5458	0.000167239
		Female2	mhGAPDH	16.2814	16.3746	0.0958483		Female2	mTINCR	28.2993	28.3485	0.0472751	11.9247	0.000257222	0.000248695	8.16512e-06
		Female2	mhGAPDH	16.4729				Female2	mTINCR	28.3936			12.019	0.000240947
		Female2	mhGAPDH	16.3696				Female2	mTINCR	28.3525			11.9779	0.000247917
		Female3	mhGAPDH	17.3365	17.3692	0.0462995		Female3	mTINCR		30.13	0.0579496			0.000144142	5.78829e-06
		Female3	mhGAPDH	17.402				Female3	mTINCR	30.089			12.7198	0.000148235
		Female3	mhGAPDH					Female3	mTINCR	30.171			12.8018	0.000140049
		Adipose Tissue
		SAMPLE	GENE	CT	MEAN	SD		SAMPLE	GENE	CT	MEAN	SD	△Ct	2^△Ct	MEAN	SD
	White Fat	Female1	mhGAPDH	16.0747	16.0933	0.0347905		Female1	mTINCR	29.9428	29.8989	0.152399	13.8496	6.77435e-05	7.01e-05	7.54726e-06
		Female1	mhGAPDH	16.1334				Female1	mTINCR	29.7294			13.6361	7.85444e-05
		Female1	mhGAPDH	16.0718				Female1	mTINCR	30.0246			13.9313	6.40121e-05
		Female2	mhGAPDH	16.6166	16.4381	0.252408		Female2	mTINCR	29.4365	29.4037	0.0437242	12.9983	0.00012221	0.000125055	3.81784e-06
		Female2	mhGAPDH					Female2	mTINCR	29.3541			12.9159	0.000129394
		Female2	mhGAPDH	16.2597				Female2	mTINCR	29.4206			12.9825	0.00012356
		Female3	mhGAPDH	15.4468	15.4439	0.0741847		Female3	mTINCR	28.5317	28.558	0.0372686	13.0878	0.000114866	0.000112806	2.91375e-06
		Female3	mhGAPDH	15.5166				Female3	mTINCR	28.5844			13.1405	0.000110746
		Female3	mhGAPDH	15.3683				Female3	mTINCR
		Male1	mhGAPDH	17.7956	17.7343	0.0820292		Male1	mTINCR	30.7655	30.5328	0.21968	13.0312	0.000119459	0.000141447	2.11583e-05
		Male1	mhGAPDH	17.7662				Male1	mTINCR	30.5038			12.7695	0.000143218
		Male1	mhGAPDH	17.6411				Male1	mTINCR	30.329			12.5947	0.000161664
		Male2	mhGAPDH	17.8589	17.8377	0.0187405		Male2	mTINCR	28.9724	28.7307	0.341837	11.1348	0.000444733	0.000533249	0.000125181
		Male2	mhGAPDH	17.8306				Male2	mTINCR
		Male2	mhGAPDH	17.8234				Male2	mTINCR	28.489			10.6513	0.000621766
		Male3	mhGAPDH	17.1443	17.2117	0.101869		Male3	mTINCR		29.3409	0.0243575			0.000223251	3.76904e-06
		Male3	mhGAPDH	17.162				Male3	mTINCR	29.3237			12.1119	0.000225916
		Male3	mhGAPDH	17.3289				Male3	mTINCR	29.3581			12.1464	0.000220586
	Brown Fat	Female1	mhGAPDH	14.7583	14.8741	0.104784		Female1	mTINCR	29.1756	29.0912	0.119323	14.3014	4.95268e-05	5.25995e-05	4.34549e-06
		Female1	mhGAPDH	14.9624				Female1	mTINCR	29.0068			14.1327	5.56722e-05
		Female1	mhGAPDH	14.9017				Female1	mTINCR
		Female2	mhGAPDH	15.3147	15.2782	0.0442432		Female2	mTINCR		29.0409	0.203659			7.23081e-05	1.01736e-05
		Female2	mhGAPDH	15.2911				Female2	mTINCR	28.8969			13.6187	7.95019e-05
		Female2	mhGAPDH	15.229				Female2	mTINCR	29.1849			13.9067	6.51142e-05
		Female3	mhGAPDH	14.3612	14.3331	0.063965		Female3	mTINCR		29.4016	0.362319			2.95624e-05	7.34724e-06
		Female3	mhGAPDH	14.3781				Female3	mTINCR	29.6578			15.3247	2.43672e-05
		Female3	mhGAPDH	14.2598				Female3	mTINCR	29.1454			14.8123	3.47577e-05
		Male1	mhGAPDH	14.9317	14.7965	0.117669		Male1	mTINCR	29.6928	29.4917	0.197128	14.8962	3.27931e-05	3.79305e-05	5.14924e-06
		Male1	mhGAPDH	14.7409				Male1	mTINCR	29.4837			14.6872	3.79069e-05
		Male1	mhGAPDH	14.717				Male1	mTINCR	29.2987			14.5022	4.30915e-05
		Male2	mhGAPDH	15.041	15.0122	0.0407179		Male2	mTINCR		29.3769	0.234688			4.77128e-05	7.72756e-06
		Male2	mhGAPDH	14.9834				Male2	mTINCR	29.211			14.1988	5.3177e-05
		Male2	mhGAPDH					Male2	mTINCR	29.5429			14.5307	4.22486e-05
		Male3	mhGAPDH	14.9343	14.9298	0.0466788		Male3	mTINCR	30.2083	30.1033	0.0911863	15.2785	2.51605e-05	2.70952e-05	1.68109e-06
		Male3	mhGAPDH	14.881				Male3	mTINCR	30.0437			15.1139	2.82002e-05
		Male3	mhGAPDH	14.974				Male3	mTINCR	30.0579			15.1281	2.79247e-05
		Colon
		SAMPLE	GENE	CT	MEAN	SD		SAMPLE	GENE	CT	MEAN	SD	△Ct	2^△Ct	MEAN	SD
		Male1	mhGAPDH	15.3686	15.3679	0.000977133		Male1	mTINCR	28.6077	28.4461	0.140525	13.2398	0.000103377	0.000115992	1.09751e-05
		Male1	mhGAPDH					Male1	mTINCR	28.353			12.985	0.000123343
		Male1	mhGAPDH	15.3672				Male1	mTINCR	28.3776			13.0096	0.000121257
		Male2	mhGAPDH	15.4614	15.3373	0.117481		Male2	mTINCR	28.176	28.2422	0.0918624	12.8387	0.000136507	0.000130559	8.17061e-06
		Male2	mhGAPDH	15.2279				Male2	mTINCR	28.2036			12.8663	0.000133926
		Male2	mhGAPDH	15.3226				Male2	mTINCR	28.3471			13.0098	0.000121243
		Male3	mhGAPDH	15.3357	15.3698	0.0405003		Male3	mTINCR	28.4643	28.4049	0.13092	13.0944	0.000114336	0.000119473	1.10923e-05
		Male3	mhGAPDH	15.3593				Male3	mTINCR	28.4956			13.1257	0.000111881
		Male3	mhGAPDH	15.4146				Male3	mTINCR	28.2548			12.885	0.000132203
		Female1	mhGAPDH	15.7326	15.7676	0.0315267		Female1	mTINCR	28.8636	28.7676	0.20809	13.0959	0.000114217	0.000122947	1.83645e-05
		Female1	mhGAPDH	15.7767				Female1	mTINCR	28.5288			12.7612	0.000144049
		Female1	mhGAPDH	15.7936				Female1	mTINCR	28.9103			13.1427	0.000110577
		Female2	mhGAPDH	16.9261	16.9373	0.0104557		Female2	mTINCR	30.4756	30.506	0.0516926	13.5383	8.40549e-05	8.23371e-05	2.91907e-06
		Female2	mhGAPDH	16.939				Female2	mTINCR	30.4767			13.5394	8.39898e-05
		Female2	mhGAPDH	16.9468				Female2	mTINCR	30.5657			13.6284	7.89666e-05
		Female3	mhGAPDH	15.8345	15.8598	0.0265353		Female3	mTINCR	28.659	28.7496	0.0845081	12.7992	0.000140297	0.000131914	7.77727e-06
		Female3	mhGAPDH	15.8575				Female3	mTINCR	28.8264			12.9666	0.000124933
		Female3	mhGAPDH	15.8874				Female3	mTINCR	28.7634			12.9035	0.000130512
		Heart
		SAMPLE	GENE	CT	MEAN	SD		SAMPLE	GENE	CT	MEAN	SD	△Ct	2^△Ct	MEAN	SD
		Female1	mhGAPDH	15.0733	15.0536	0.0206241		Female1	mTINCR	29.7359	29.6256	0.155982	14.6823	3.80347e-05	4.11766e-05	4.44331e-06
		Female1	mhGAPDH	15.0322				Female1	mTINCR
		Female1	mhGAPDH	15.0553				Female1	mTINCR	29.5153			14.4617	4.43185e-05
		Female2	mhGAPDH	15.3744	15.3698	0.023747		Female2	mTINCR	29.3989	29.421	0.0298798	14.0291	5.98165e-05	5.89138e-05	1.21376e-06
		Female2	mhGAPDH	15.3441				Female2	mTINCR	29.455			14.0852	5.7534e-05
		Female2	mhGAPDH	15.3909				Female2	mTINCR	29.4092			14.0394	5.93909e-05
		Female3	mhGAPDH	15.3453	15.3461	0.0357969		Female3	mTINCR	29.813	29.4532	0.350807	14.4669	4.41607e-05	5.77832e-05	1.38148e-05
		Female3	mhGAPDH	15.3107				Female3	mTINCR	29.1121			13.766	7.17825e-05
		Female3	mhGAPDH	15.3823				Female3	mTINCR	29.4346			14.0884	5.74063e-05
		Male1	mhGAPDH	15.3222	15.1998	0.173098		Male1	mTINCR	29.6289	29.534	0.134224	14.4291	4.53329e-05	4.85203e-05	4.50768e-06
		Male1	mhGAPDH	15.0774				Male1	mTINCR	29.4391			14.2393	5.17077e-05
		Male1	mhGAPDH					Male1	mTINCR
		Male2	mhGAPDH		15.5387	0.101641		Male2	mTINCR	28.1119	28.228	0.164297	12.5732	0.000164096	0.000151891	1.72604e-05
		Male2	mhGAPDH	15.4668				Male2	mTINCR
		Male2	mhGAPDH	15.6106				Male2	mTINCR	28.3442			12.8055	0.000139687
		Male3	mhGAPDH		15.3706	0.0399593		Male3	mTINCR	29.9483	30.059	0.173491	14.5777	4.08946e-05	3.80527e-05	4.40993e-06
		Male3	mhGAPDH	15.3423				Male3	mTINCR	29.9697			14.5992	4.02911e-05
		Male3	mhGAPDH	15.3988				Male3	mTINCR	30.2589			14.8884	3.29725e-05
		Kidney
		SAMPLE	GENE	CT	MEAN	SD		SAMPLE	GENE	CT	MEAN	SD	△Ct	2^△Ct	MEAN	SD
		Female1	mhGAPDH	14.9675	14.9457	0.0247685		Female1	mTINCR		29.0281	0.0679218			5.76779e-05	2.71446e-06
		Female1	mhGAPDH	14.9187				Female1	mTINCR	29.0761			14.1304	5.57585e-05
		Female1	mhGAPDH	14.9508				Female1	mTINCR	28.9801			14.0344	5.95973e-05
		Female2	mhGAPDH	16.6067	16.7191	0.124497		Female2	mTINCR	30.3	30.3774	0.0703122	13.5809	8.16105e-05	7.74106e-05	3.80345e-06
		Female2	mhGAPDH	16.8529				Female2	mTINCR	30.3947			13.6756	7.64229e-05
		Female2	mhGAPDH	16.6977				Female2	mTINCR	30.4374			13.7183	7.41985e-05
		Female3	mhGAPDH	16.6484	16.3755	0.284555		Female3	mTINCR	30.4355	30.9138	0.458782	14.0601	5.85455e-05	4.34771e-05	1.39349e-05
		Female3	mhGAPDH	16.0806				Female3	mTINCR	31.3503			14.9748	3.10553e-05
		Female3	mhGAPDH	16.3974				Female3	mTINCR	30.9555			14.58	4.08306e-05
		Male1	mhGAPDH	15.1594	15.1759	0.0173158		Male1	mTINCR	29.9083	29.7513	0.32704	14.7324	3.67375e-05	4.16953e-05	9.95396e-06
		Male1	mhGAPDH	15.194				Male1	mTINCR	29.9702			14.7943	3.51938e-05
		Male1	mhGAPDH	15.1744				Male1	mTINCR	29.3754			14.1994	5.31545e-05
		Male2	mhGAPDH	15.2921	15.3128	0.0589963		Male2	mTINCR	29.8456	29.8354	0.0386762	14.5327	4.21907e-05	4.25002e-05	1.14486e-06
		Male2	mhGAPDH	15.267				Male2	mTINCR	29.7926			14.4798	4.3768e-05
		Male2	mhGAPDH	15.3794				Male2	mTINCR	29.8679			14.5551	4.1542e-05
		Male3	mhGAPDH	15.3761	15.4748	0.0902959		Male3	mTINCR	29.8535	29.6824	0.242011	14.3787	4.69431e-05	5.32273e-05	8.88718e-06
		Male3	mhGAPDH	15.5533				Male3	mTINCR	29.5112			14.0365	5.95115e-05
		Male3	mhGAPDH	15.495				Male3	mTINCR
		Skeletal Muscle
		SAMPLE	GENE	CT	MEAN	SD		SAMPLE	GENE	CT	MEAN	SD	△Ct	2^△Ct	MEAN	SD
		Female1	mhGAPDH	13.3625	13.3848	0.0241132		Female1	mTINCR	29.8763	29.8415	0.0927185	16.4915	1.08534e-05	1.11333e-05	7.26142e-07
		Female1	mhGAPDH	13.4104				Female1	mTINCR	29.9119			16.5271	1.05888e-05
		Female1	mhGAPDH	13.3813				Female1	mTINCR	29.7365			16.3517	1.19578e-05
		Female2	mhGAPDH	13.5932	13.5523	0.0364507		Female2	mTINCR	29.9527	29.9094	0.0611945	16.4004	1.15608e-05	1.19181e-05	5.05377e-07
		Female2	mhGAPDH	13.5231				Female2	mTINCR	29.8662			16.3139	1.22755e-05
		Female2	mhGAPDH	13.5407				Female2	mTINCR
		Female3	mhGAPDH	14.1091	14.0933	0.0176001		Female3	mTINCR	30.2412	30.1792	0.0877369	16.1479	1.37721e-05	1.43905e-05	8.74617e-07
		Female3	mhGAPDH	14.0744				Female3	mTINCR
		Female3	mhGAPDH	14.0965				Female3	mTINCR	30.1171			16.0238	1.5009e-05
		Male1	mhGAPDH	13.7486	13.7207	0.0255809		Male1	mTINCR	29.6294	29.5154	0.148658	15.9086	1.62565e-05	1.76564e-05	1.86061e-06
		Male1	mhGAPDH	13.7153				Male1	mTINCR	29.5695			15.8488	1.69449e-05
		Male1	mhGAPDH	13.6983				Male1	mTINCR	29.3472			15.6265	1.97677e-05
		Male2	mhGAPDH	13.6535	13.5272	0.109437		Male2	mTINCR	30.3533	30.4613	0.142152	16.8262	8.60623e-06	8.01101e-06	7.69503e-07
		Male2	mhGAPDH	13.463				Male2	mTINCR	30.6224			17.0952	7.14207e-06
		Male2	mhGAPDH	13.4649				Male2	mTINCR	30.4083			16.8811	8.28473e-06
		Male3	mhGAPDH	14.0657	14.0343	0.102467		Male3	mTINCR	29.9138	29.9062	0.0327401	15.8795	1.65877e-05	1.66789e-05	3.79902e-07
		Male3	mhGAPDH	13.9198				Male3	mTINCR	29.8703			15.836	1.7096e-05
		Male3	mhGAPDH	14.1174				Male3	mTINCR	29.9344			15.9001	1.63528e-05
		Liver
		SAMPLE	GENE	CT	MEAN	SD		SAMPLE	GENE	CT	MEAN	SD	△Ct	2^△Ct	MEAN	SD
		Male1	mhGAPDH	15.7944	15.7305	0.0816652		Male1	mTINCR	32.1205	32.1457	0.0356191	16.39	1.16443e-05	1.14445e-05	2.82529e-07
		Male1	mhGAPDH	15.7586				Male1	mTINCR
		Male1	mhGAPDH	15.6385				Male1	mTINCR	32.1709			16.4404	1.12448e-05
		Male2	mhGAPDH	15.7096	15.7646	0.0685242		Male2	mTINCR	32.8271	32.6972	0.183698	17.0625	7.30595e-06	8.02669e-06	1.01929e-06
		Male2	mhGAPDH	15.7429				Male2	mTINCR	32.5673			16.8027	8.74743e-06
		Male2	mhGAPDH	15.8414				Male2	mTINCR
		Male3	mhGAPDH	16.3801	16.4254	0.0453626		Male3	mTINCR	32.5055	32.5388	0.0483613	16.0801	1.44347e-05	1.41109e-05	4.68626e-07
		Male3	mhGAPDH	16.4253				Male3	mTINCR	32.5166			16.0912	1.43245e-05
		Male3	mhGAPDH	16.4709				Male3	mTINCR	32.5943			16.1688	1.35736e-05
		Female1	mhGAPDH	15.7458	15.6568	0.0771276		Female1	mTINCR	32.1183	32.1259	0.0108705	16.4615	1.10815e-05	1.10228e-05	8.30547e-08
		Female1	mhGAPDH	15.6113				Female1	mTINCR
		Female1	mhGAPDH	15.6132				Female1	mTINCR	32.1336			16.4769	1.09641e-05
		Female2	mhGAPDH	16.2235	16.2485	0.021658		Female2	mTINCR	32.0139	31.8861	0.191209	15.7654	1.79533e-05	1.97339e-05	2.70339e-06
		Female2	mhGAPDH	16.2622				Female2	mTINCR	31.9781			15.7296	1.84038e-05
		Female2	mhGAPDH	16.2597				Female2	mTINCR	31.6663			15.4178	2.28447e-05
		Female3	mhGAPDH	15.1889	15.251	0.0548175		Female3	mTINCR	32.168	31.8898	0.250784	16.917	8.08135e-06	9.89673e-06	1.65636e-06
		Female3	mhGAPDH	15.2926				Female3	mTINCR	31.8204			16.5694	1.02831e-05
		Female3	mhGAPDH	15.2717				Female3	mTINCR	31.6811			16.43	1.13258e-05
		Female4	mhGAPDH	16.034	16.0921	0.0538677		Female4	mTINCR		32.1418	0.217321			1.48258e-05	2.22489e-06
		Female4	mhGAPDH	16.1404				Female4	mTINCR	32.2955			16.2034	1.32526e-05
		Female4	mhGAPDH	16.102				Female4	mTINCR	31.9882			15.896	1.63991e-05
		Female5	mhGAPDH	15.8162	15.8303	0.0400933		Female5	mTINCR	31.4026	31.5325	0.183636	15.5723	2.0524e-05	1.88335e-05	2.3908e-06
		Female5	mhGAPDH	15.8755				Female5	mTINCR
		Female5	mhGAPDH	15.7991				Female5	mTINCR	31.6623			15.832	1.71429e-05
		Female6	mhGAPDH	15.9331	15.7566	0.152793		Female6	mTINCR	31.9481	31.6661	0.444895	16.1914	1.33627e-05	1.67958e-05	5.53568e-06
		Female6	mhGAPDH	15.6681				Female6	mTINCR	31.1533			15.3966	2.31818e-05
		Female6	mhGAPDH	15.6687				Female6	mTINCR	31.8971			16.1405	1.38429e-05
	Summary
		RT-qPCR expression values x1000												MEAN	SD	Relative expression to skin
	Skin	6.17	6.37	6.08	6.05	7.07	5.84	4.68064	7.36359	8.54591	7.4446	8.10847		6.70211	1.11968	100	Skin
	Vagina		1.48148	1.46693	0.66556									1.20466	0.466928	17.9743	Vagina
	Cervix	0.974761	1.31424	0.883491										1.0575	0.226982	15.7786	Cervix
	Lung	1.1508	1.1055		0.7053	0.7187	1.0372							0.9435	0.215216	14.0777	Lung
	Stomach	0.7849	1.2664	0.4957	0.857	1.2535	0.9947							0.942033	0.295342	14.0558	Stomach
	Bladder	1.0746	0.1341	0.6074	0.6697	0.1752	0.4427	1.08815	0.740675	0.800194				0.636969	0.342468	9.504	Bladder
	Uterus	0.2278	0.7777	0.7347										0.580067	0.305829	8.65499	Uterus
	Prostrate	0.5693	0.5636	0.4629										0.531933	0.0598525	7.9368	Prostrate
	Testis	0.4958	0.5275	0.4522										0.491833	0.0378064	7.33848	Testis
	Ovary	0.4221	0.4268	0.545										0.464633	0.0696392	6.93264	Ovary
	Pancreas		0.3975	0.365998										0.381749	0.0222753	5.69595	Pancreas
	Breast	0.309671	0.119329	0.333311										0.254104	0.117315	3.7914	Breast
	Spleen	0.2825	0.3168	0.3266	0.2222	0.229	0.4753							0.308733	0.0923714	4.60651	Spleen
	Esophagous	0.2037		0.2077	0.2534	0.2937		0.171696	0.217564					0.224627	0.0428369	3.35158	Esophagous
	Brain	0.2128	0.2495	0.2478	0.2302	0.2901	0.2828							0.2522	0.0297852	3.76299	Brain
	Small Intestine	0.1611	0.1418	0.1855	0.1551	0.2487	0.1441							0.172717	0.0403904	2.57705	Small Intestine
	Adipose Tissue	0.0701	0.1251	0.1128	0.1414	0.5332		0.0526	0.072308	0.029562	0.037931	0.047713	0.027095	0.113619	0.144534	1.69527	Adipose Tissue
	Colon	0.116	0.1306	0.1195	0.1229	0.0823	0.1319							0.1172	0.0181817	1.7487	Colon
	Heart	0.0412	0.0589	0.0578	0.0485	0.1519	0.0381							0.0660667	0.0428862	0.985759	Heart
	Kidney	0.0577	0.0774	0.0435	0.0417	0.0425	0.0532							0.0526667	0.0137478	0.785822	Kidney
	Skeletal Muscle	0.0111	0.0119	0.0144	0.0177	0.008	0.0167							0.0133	0.00366115	0.198445	Skeletal Muscle
	Liver	0.0114	0.008	0.0141	0.011	0.0197	0.0099	0.014826	0.018833	0.016796				0.0138394	0.00407271	0.206494	Liver

## Sheet: Fig.2A
	Experiment 1																			Experiment 2																			Experiment 3
		Basal									Differentiated										Basal									Differentiated										Basal									Differentiated
		SAMPLE	GENE	CT	MEAN	SD					SAMPLE	GENE	CT	MEAN	SD						SAMPLE	GENE	CT	MEAN	SD					SAMPLE	GENE	CT	MEAN	SD						SAMPLE	GENE	CT	MEAN	SD					SAMPLE
		Control	hGAPDH	16.7739	16.7151	0.0831621					Control	hGAPDH	16.1589	16.1526	0.00899582						BASAL CONTROL	hGAPDH	17.0231	17.0392	0.0156849					DIFF CONTROL	hGAPDH	16.6624	16.562	0.0883315						BASAL CONTROL	hGAPDH		24.6072	0.0174196					DIFF CONTROL
		Control	hGAPDH	16.6563							Control	hGAPDH	16.1462								BASAL CONTROL	hGAPDH	17.04							DIFF CONTROL	hGAPDH	16.4964								BASAL CONTROL	hGAPDH	24.5949							DIFF CONTROL
		Control	hGAPDH								Control	hGAPDH									BASAL CONTROL	hGAPDH	17.0544							DIFF CONTROL	hGAPDH	16.5272								BASAL CONTROL	hGAPDH	24.6195							DIFF CONTROL
		pTINCR-HA	hGAPDH	15.9393	15.9552	0.0225125					pTINCR-HA	hGAPDH	16.4569	16.5284	0.101045						BASAL CTERM	hGAPDH	15.9668	15.9335	0.0620584					DIFF CTERM	hGAPDH	15.9204	15.9125	0.010624						BASAL CTERM	hGAPDH	27.9806	27.9362	0.038535					DIFF CTERM
		pTINCR-HA	hGAPDH	15.9711							pTINCR-HA	hGAPDH	16.5998								BASAL CTERM	hGAPDH	15.8619							DIFF CTERM	hGAPDH	15.9004								BASAL CTERM	hGAPDH	27.9161							DIFF CTERM
		pTINCR-HA	hGAPDH								pTINCR-HA	hGAPDH									BASAL CTERM	hGAPDH	15.9718							DIFF CTERM	hGAPDH	15.9167								BASAL CTERM	hGAPDH	27.9118							DIFF CTERM
		HA-pTINCR	hGAPDH	16.0349	16.0026	0.0457182					HA-pTINCR	hGAPDH	16.9754	16.9567	0.0263495						BASAL NTERM	hGAPDH	16.1401	16.0996	0.0407527					DIFF NTERM	hGAPDH	16.2777	16.2308	0.040557						BASAL NTERM	hGAPDH	27.6427	27.5816	0.123608					DIFF NTERM
		HA-pTINCR	hGAPDH	15.9703							HA-pTINCR	hGAPDH	16.9381								BASAL NTERM	hGAPDH	16.0999							DIFF NTERM	hGAPDH	16.2068								BASAL NTERM	hGAPDH	27.6627							DIFF NTERM
		HA-pTINCR	hGAPDH								HA-pTINCR	hGAPDH									BASAL NTERM	hGAPDH	16.0586							DIFF NTERM	hGAPDH	16.2081								BASAL NTERM	hGAPDH	27.4393							DIFF NTERM
		SAMPLE	GENE	CT	MEAN	SD	△Ct	2^△Ct			SAMPLE	GENE	CT	MEAN	SD	△Ct	2^△Ct				SAMPLE	GENE	CT	MEAN	SD	△Ct	2^△Ct			SAMPLE	GENE	CT	MEAN	SD	△Ct	2^△Ct				SAMPLE	GENE	CT	MEAN	SD	△Ct	2^△Ct			SAMPLE
		Control	KERATIN1	33.3241	33.4447	0.170624	16.6089	1.00049e-05			Control	KERATIN1	34.5036	35.1888	0.969113	18.351	2.99085e-06				BASAL CONTROL	KERATIN1	34.6096	34.9192	0.43789	17.5704	5.13783e-06			DIFF CONTROL	KERATIN1	36.3298	35.8205	0.720367	19.7679	1.12016e-06				BASAL CONTROL	KERATIN1	30.6711	30.6852	0.0199864	30.6711	5.84904e-10			DIFF CONTROL
		Control	KERATIN1	33.5654			16.8502	8.46401e-06			Control	KERATIN1									BASAL CONTROL	KERATIN1								DIFF CONTROL	KERATIN1									BASAL CONTROL	KERATIN1								DIFF CONTROL
		Control	KERATIN1								Control	KERATIN1	35.8741			19.7215	1.15671e-06				BASAL CONTROL	KERATIN1	35.2289			18.1897	3.34473e-06			DIFF CONTROL	KERATIN1	35.3111			18.7491	2.26963e-06				BASAL CONTROL	KERATIN1	30.6993			30.6993	5.73557e-10			DIFF CONTROL
		pTINCR-HA	KERATIN1	31.6229	32.5997	1.38143	15.6677	1.9211e-05			pTINCR-HA	KERATIN1	31.5845	31.5918	0.0102649	15.0561	2.93528e-05				BASAL CTERM	KERATIN1	30.935	31.1529	0.284101	15.0015	3.0486e-05			DIFF CTERM	KERATIN1		31.4018	0.361852						BASAL CTERM	KERATIN1	32.0871	31.8368	0.353995	15.3131	2.45634e-05			DIFF CTERM
		pTINCR-HA	KERATIN1	33.5766			17.6213	4.9596e-06			pTINCR-HA	KERATIN1	31.599			15.0707	2.9059e-05				BASAL CTERM	KERATIN1	31.0494			15.1159	2.81613e-05			DIFF CTERM	KERATIN1	31.6577			15.7452	1.82064e-05				BASAL CTERM	KERATIN1	31.5864			14.8125	3.47529e-05			DIFF CTERM
		pTINCR-HA	KERATIN1								pTINCR-HA	KERATIN1									BASAL CTERM	KERATIN1	31.4742			15.5407	2.09789e-05			DIFF CTERM	KERATIN1	31.146			15.2335	2.59581e-05				BASAL CTERM	KERATIN1								DIFF CTERM
		HA-pTINCR	KERATIN1	31.4878	31.7089	0.312631	15.4852	2.18016e-05			HA-pTINCR	KERATIN1	30.077	30.0597	0.0243953	13.1203	0.000112307				BASAL NTERM	KERATIN1	32.4206	32.7074	0.870425	16.321	1.2215e-05			DIFF NTERM	KERATIN1		31.8954	0.15485						BASAL NTERM	KERATIN1	32.5044	32.5432	0.0794401	16.5651	1.03134e-05			DIFF NTERM
		HA-pTINCR	KERATIN1	31.9299			15.9273	1.60471e-05			HA-pTINCR	KERATIN1									BASAL NTERM	KERATIN1	32.0167			15.9171	1.61611e-05			DIFF NTERM	KERATIN1	32.0049			15.7741	1.78455e-05				BASAL NTERM	KERATIN1	32.4905			16.5512	1.04131e-05			DIFF NTERM
		HA-pTINCR	KERATIN1								HA-pTINCR	KERATIN1	30.0425			13.0858	0.000115025				BASAL NTERM	KERATIN1	33.6851			17.5855	5.08425e-06			DIFF NTERM	KERATIN1	31.7859			15.5551	2.07707e-05				BASAL NTERM	KERATIN1	32.6345			16.6952	9.42388e-06			DIFF NTERM
		SAMPLE	GENE	CT	MEAN	SD	△Ct	2^△Ct			SAMPLE	GENE	CT	MEAN	SD	△Ct	2^△Ct				SAMPLE	GENE	CT	MEAN	SD	△Ct	2^△Ct			SAMPLE	GENE	CT	MEAN	SD	△Ct	2^△Ct				SAMPLE	GENE	CT	MEAN	SD	△Ct	2^△Ct			SAMPLE
		Control	KERATIN10	26.1917	26.2799	0.0907502	9.47658	0.00140367			Control	KERATIN10	25.1661	25.2052	0.0700537	9.01352	0.00193491				BASAL CONTROL	KERATIN10	27.8338	27.6915	0.339628	10.7946	0.000562985			DIFF CONTROL	KERATIN10	27.1393	26.9705	0.177032	10.5774	0.000654483				BASAL CONTROL	KERATIN10		27.3096	0.493421					DIFF CONTROL
		Control	KERATIN10	26.373			9.65788	0.00123791			Control	KERATIN10	25.2861			9.13351	0.00178049				BASAL CONTROL	KERATIN10	27.9368			10.8976	0.000524185			DIFF CONTROL	KERATIN10	26.9859			10.4239	0.000727918				BASAL CONTROL	KERATIN10	26.9607			26.9607	7.65625e-09			DIFF CONTROL
		Control	KERATIN10	26.2749			9.55976	0.00132503			Control	KERATIN10	25.1634			9.01088	0.00193846				BASAL CONTROL	KERATIN10	27.3039			10.2647	0.000812875			DIFF CONTROL	KERATIN10	26.7863			10.2243	0.000835948				BASAL CONTROL	KERATIN10	27.6585			27.6585	4.72016e-09			DIFF CONTROL
		pTINCR-HA	KERATIN10	26.5179	26.5835	0.0927541	10.5627	0.000661182			pTINCR-HA	KERATIN10	25.2144	25.2939	0.0729572	8.68602	0.00242799				BASAL CTERM	KERATIN10	25.188	25.0101	0.195242	9.25447	0.00163729			DIFF CTERM	KERATIN10	24.9753	24.9765	0.181552	9.06282	0.0018699				BASAL CTERM	KERATIN10	30.8943	29.9865	1.28378	14.1203	5.6151e-05			DIFF CTERM
		pTINCR-HA	KERATIN10								pTINCR-HA	KERATIN10	25.3578			8.82946	0.0021982				BASAL CTERM	KERATIN10	24.8012			8.86771	0.00214069			DIFF CTERM	KERATIN10	25.1587			9.24618	0.00164673				BASAL CTERM	KERATIN10	29.0787			12.3048	0.000197647			DIFF CTERM
		pTINCR-HA	KERATIN10	26.6491			10.6938	0.000603718			pTINCR-HA	KERATIN10	25.3093			8.78092	0.00227342				BASAL CTERM	KERATIN10	25.0411			9.10764	0.00181271			DIFF CTERM	KERATIN10	24.7956			8.88308	0.002118				BASAL CTERM	KERATIN10								DIFF CTERM
		HA-pTINCR	KERATIN10	25.8277	25.788	0.0430127	9.82504	0.00110247			HA-pTINCR	KERATIN10	25.138	25.1714	0.126526	8.18129	0.00344498				BASAL NTERM	KERATIN10	25.1081	24.9689	0.147466	9.00849	0.00194167			DIFF NTERM	KERATIN10	24.582	24.4716	0.132123	8.35114	0.00306236				BASAL NTERM	KERATIN10	31.3441	31.339	0.0160868	15.4048	2.3051e-05			DIFF NTERM
		HA-pTINCR	KERATIN10	25.7423			9.73964	0.0011697			HA-pTINCR	KERATIN10	25.3112			8.3545	0.00305524				BASAL NTERM	KERATIN10	24.9844			8.88483	0.00211544			DIFF NTERM	KERATIN10	24.5077			8.27688	0.00322412				BASAL NTERM	KERATIN10	31.3519			15.4126	2.29267e-05			DIFF NTERM
		HA-pTINCR	KERATIN10	25.794			9.79134	0.00112853			HA-pTINCR	KERATIN10	25.0649			8.10813	0.00362419				BASAL NTERM	KERATIN10	24.8143			8.71477	0.00238008			DIFF NTERM	KERATIN10	24.3252			8.09439	0.00365886				BASAL NTERM	KERATIN10	31.321			15.3817	2.34236e-05			DIFF NTERM
		SAMPLE	GENE	CT	MEAN	SD	△Ct	2^△Ct			SAMPLE	GENE	CT	MEAN	SD	△Ct	2^△Ct				SAMPLE	GENE	CT	MEAN	SD	△Ct	2^△Ct			SAMPLE	GENE	CT	MEAN	SD	△Ct	2^△Ct				SAMPLE	GENE	CT	MEAN	SD	△Ct	2^△Ct			SAMPLE
		Control	INVOLUCRIN	29.0156	28.9923	0.0625815	12.3005	0.00019824			Control	INVOLUCRIN	25.359	25.4269	0.064214	9.20647	0.00169269				BASAL CONTROL	INVOLUCRIN	29.4829	29.212	0.250336	12.4437	0.000179504			DIFF CONTROL	INVOLUCRIN	26.2575	26.2357	0.0193886	9.69556	0.001206				BASAL CONTROL	INVOLUCRIN	30.9076	30.7865	0.171311	30.9076	4.96453e-10			DIFF CONTROL
		Control	INVOLUCRIN	28.9214			12.2062	0.00021162			Control	INVOLUCRIN	25.435			9.28244	0.00160586				BASAL CONTROL	INVOLUCRIN	28.9892			11.95	0.000252746			DIFF CONTROL	INVOLUCRIN	26.2205			9.65855	0.00123733				BASAL CONTROL	INVOLUCRIN								DIFF CONTROL
		Control	INVOLUCRIN	29.0398			12.3247	0.000194938			Control	INVOLUCRIN	25.4867			9.33413	0.00154934				BASAL CONTROL	INVOLUCRIN	29.1638			12.1246	0.000223935			DIFF CONTROL	INVOLUCRIN	26.229			9.66702	0.00123009				BASAL CONTROL	INVOLUCRIN	30.6654			30.6654	5.87231e-10			DIFF CONTROL
		pTINCR-HA	INVOLUCRIN	28.0714	28.0713	0.0476504	12.1161	0.000225256			pTINCR-HA	INVOLUCRIN	24.2015	24.1456	0.0535876	7.67313	0.00489958				BASAL CTERM	INVOLUCRIN	26.2173	26.2426	0.0222823	10.2838	0.00080218			DIFF CTERM	INVOLUCRIN	23.3295	23.3977	0.066135	7.41698	0.00585147				BASAL CTERM	INVOLUCRIN		32.3899	0.538784					DIFF CTERM
		pTINCR-HA	INVOLUCRIN	28.1188			12.1636	0.000217964			pTINCR-HA	INVOLUCRIN	24.1407			7.61227	0.00511066				BASAL CTERM	INVOLUCRIN	26.251			10.3174	0.000783681			DIFF CTERM	INVOLUCRIN	23.4021			7.48962	0.00556416				BASAL CTERM	INVOLUCRIN	32.0089			15.235	2.59302e-05			DIFF CTERM
		pTINCR-HA	INVOLUCRIN	28.0235			12.0683	0.000232848			pTINCR-HA	INVOLUCRIN	24.0947			7.5663	0.00527616				BASAL CTERM	INVOLUCRIN	26.2594			10.3259	0.000779097			DIFF CTERM	INVOLUCRIN	23.4615			7.54903	0.00533967				BASAL CTERM	INVOLUCRIN	32.7709			15.997	1.5291e-05			DIFF CTERM
		HA-pTINCR	INVOLUCRIN	27.608	27.646	0.0771559	11.6054	0.000320949			HA-pTINCR	INVOLUCRIN	23.399	23.3824	0.0898327	6.44229	0.0114995				BASAL NTERM	INVOLUCRIN	26.1427	26.1361	0.0451866	10.0432	0.000947782			DIFF NTERM	INVOLUCRIN	22.7213	22.7784	0.12899	6.49041	0.0111222				BASAL NTERM	INVOLUCRIN	32.3228	32.2843	0.0544585	16.3835	1.16973e-05			DIFF NTERM
		HA-pTINCR	INVOLUCRIN	27.7348			11.7322	0.000293936			HA-pTINCR	INVOLUCRIN	23.2854			6.32872	0.0124413				BASAL NTERM	INVOLUCRIN	26.1777			10.0781	0.000925096			DIFF NTERM	INVOLUCRIN	22.9261			6.69529	0.0096498				BASAL NTERM	INVOLUCRIN								DIFF NTERM
		HA-pTINCR	INVOLUCRIN	27.5953			11.5927	0.000323785			HA-pTINCR	INVOLUCRIN	23.4628			6.50607	0.0110022				BASAL NTERM	INVOLUCRIN	26.088			9.98846	0.000984407			DIFF NTERM	INVOLUCRIN	22.6879			6.45707	0.0113822				BASAL NTERM	INVOLUCRIN	32.2458			16.3065	1.23387e-05			DIFF NTERM
		SAMPLE	GENE	CT	MEAN	SD	△Ct	2^△Ct			SAMPLE	GENE	CT	MEAN	SD	△Ct	2^△Ct				SAMPLE	GENE	CT	MEAN	SD	△Ct	2^△Ct			SAMPLE	GENE	CT	MEAN	SD	△Ct	2^△Ct				SAMPLE	GENE	CT	MEAN	SD	△Ct	2^△Ct			SAMPLE
		Control	FILAGGRIN	22.8965	22.834	0.054352	6.18138	0.013779			Control	FILAGGRIN	19.7373	19.7354	0.0127837	3.5847	0.0833487				BASAL CONTROL	FILAGGRIN	22.2234	22.2543	0.0268315	5.18426	0.0275031			DIFF CONTROL	FILAGGRIN	19.8862	19.8873	0.0122125	3.32418	0.0998439				BASAL CONTROL	FILAGGRIN	27.7909	28.1384	0.491449	27.7909	4.3062e-09			DIFF CONTROL
		Control	FILAGGRIN	22.7983			6.08315	0.0147499			Control	FILAGGRIN	19.7471			3.59458	0.0827799				BASAL CONTROL	FILAGGRIN	22.2719			5.23269	0.0265952			DIFF CONTROL	FILAGGRIN	19.8756			3.31365	0.100575				BASAL CONTROL	FILAGGRIN								DIFF CONTROL
		Control	FILAGGRIN	22.8071			6.09194	0.0146603			Control	FILAGGRIN	19.7218			3.56921	0.084248				BASAL CONTROL	FILAGGRIN	22.2677			5.2285	0.0266726			DIFF CONTROL	FILAGGRIN	19.9			3.338	0.098892				BASAL CONTROL	FILAGGRIN	28.4859			28.4859	2.65996e-09			DIFF CONTROL
		pTINCR-HA	FILAGGRIN	17.9918	17.9667	0.0225794	2.03656	0.243744			pTINCR-HA	FILAGGRIN	17.9544	17.9353	0.0314169	1.426	0.372161				BASAL CTERM	FILAGGRIN	16.2825	16.2881	0.0262313	0.349016	0.78512			DIFF CTERM	FILAGGRIN	17.3283	17.354	0.0513736	1.41579	0.374803				BASAL CTERM	FILAGGRIN		31.3843	0.195584					DIFF CTERM
		pTINCR-HA	FILAGGRIN	17.948			1.99279	0.251252			pTINCR-HA	FILAGGRIN	17.9524			1.424	0.372678				BASAL CTERM	FILAGGRIN	16.2651			0.33163	0.794638			DIFF CTERM	FILAGGRIN	17.4132			1.50066	0.353391				BASAL CTERM	FILAGGRIN	31.246			14.472	4.40035e-05			DIFF CTERM
		pTINCR-HA	FILAGGRIN	17.9603			2.00504	0.249127			pTINCR-HA	FILAGGRIN	17.899			1.37061	0.386727				BASAL CTERM	FILAGGRIN	16.3167			0.38319	0.766741			DIFF CTERM	FILAGGRIN	17.3206			1.40807	0.376816				BASAL CTERM	FILAGGRIN	31.5226			14.7486	3.63264e-05			DIFF CTERM
		HA-pTINCR	FILAGGRIN	18.977	18.9737	0.0071509	2.97435	0.127242			HA-pTINCR	FILAGGRIN	18.7256	18.6388	0.0757778	1.7689	0.293433				BASAL NTERM	FILAGGRIN	16.9836	17.036	0.0568212	0.884006	0.541861			DIFF NTERM	FILAGGRIN	17.8815	17.8679	0.109648	1.65063	0.318501				BASAL NTERM	FILAGGRIN	29.3755	29.5256	0.212201	13.4362	9.02189e-05			DIFF NTERM
		HA-pTINCR	FILAGGRIN	18.9786			2.97603	0.127094			HA-pTINCR	FILAGGRIN	18.5857			1.62901	0.323309				BASAL NTERM	FILAGGRIN	17.0964			0.996826	0.501101			DIFF NTERM	FILAGGRIN	17.9702			1.73932	0.299511				BASAL NTERM	FILAGGRIN	29.6756			13.7363	7.32756e-05			DIFF NTERM
		HA-pTINCR	FILAGGRIN	18.9655			2.96289	0.128257			HA-pTINCR	FILAGGRIN	18.6052			1.64844	0.318984				BASAL NTERM	FILAGGRIN	17.0282			0.928594	0.52537			DIFF NTERM	FILAGGRIN	17.7521			1.52128	0.348376				BASAL NTERM	FILAGGRIN								DIFF NTERM
	Summary		Expression
			KERATIN1			KERATIN10			INVOLUCRIN			FILAGGRIN
	BASAL	Control	1.00049	0.846401		0.562985	0.524185	0.812875	0.19824	0.21162	0.194938	13.779	14.7499	14.6603
		pTINCR-HA	1.9211	0.49596		1.63729	2.14069	1.81271	0.225256	0.217964	0.232848	243.744	251.252	249.127
		HA-pTINCR	2.18016	1.60471		1.94167	2.11544	2.38008	0.320949	0.293936	0.323785	127.242	128.257	127.094
	DIFFERENTIATED	Control	0.299085	0.115671		0.654483	0.727918	0.835948	1.69269	1.60586	1.54934	83.3487	82.7799	84.248
		pTINCR-HA	2.93528	2.9059		1.8699	1.64673	2.118	4.89958	5.11066	5.27616	372.161	372.678	386.727
		HA-pTINCR	11.2307	11.5025		3.06236	3.22412	3.65886	11.4995	12.4413	11.0022	323.309	293.433	318.984
[truncated: 6 more columns]

## Sheet: Fig.2B
				Picture
			Pattern	1	2	3	4	5	6
	Basal media	Control cells	Stress fibers	77	102	90	33	84	51
			Intermediate
			Cortical	0	0	9	1	3	4
				TOTAL	%
			Stress fibers	437	96.2555
			Intermediate	0
			Cortical	17	3.74449
				454
				Picture
			Pattern	1	2	3	4	5	6
		pTINCR cells	Stress fibers	24	20	20	33	100	19
			Intermediate
			Cortical	62	70	41	64	5	53
				TOTAL	%
			Stress fibers	216	42.2701
			Intermediate	0
			Cortical	295	57.7299
				511
				Picture
			Pattern	1	2	3	4	5	6	7	8	9	10	11
	Differentiateion media	Control cells	Stress fibers	0	0	0	1	3	6	3	13	7	12	3
			Intermediate
			Cortical	36	29	23	19	23	35	48	40	37	28	41
				TOTAL	%
			Stress fibers	48	11.7936
			Intermediate	0
			Cortical	359	88.2064
				407

## Sheet: Fig.2C
				Picture
			Pattern	1	2	3	4	5	6
	Basal media	Control cells	Intracellular	106	116	120	130	85	108
			Both
			Membrane	0	0	2	0	9	0
				TOTAL	%
			Intracellular	665	98.3728
			Both	0
			Membrane	11	1.62722
				676
				Picture
			Pattern	1	2	3	4	5	6	7	8
		pTINCR cells	Intracellular	52	55	41	30	35	50	37	20
			Both
			Membrane	34	23	23	75	38	26	50	59
				TOTAL	%
			Intracellular	320	49.3827
			Both	0
			Membrane	328	50.6173
				648
				Picture
			Pattern	1	2	3	4
	Differentiateion media	Control cells	Intracellular	61	51	16	37
			Both
			Membrane	133	139	118	121
				TOTAL	%
			Intracellular	165	24.4083
			Both	0
			Membrane	511	75.5917
				676

## Sheet: Fig.2D
				Picture
			Pattern	1	2	3	4	5	6	7	8	9	10	11	12	13
	Basal media	Control basal	Intracellular	50	45	26	16	17	31	46	27	25	32	24	14	14
			Both
			Membrane	22	7	2	5	3	2	0	6	0	6	9	0	6
				TOTAL	%
			Intracellular	367	84.3678
			Both	0
			Membrane	68	15.6322
				435
				Picture
			Pattern	1	2	3	4	5	6	7	8
		Ptincr	Intracellular	16	11	24	34	29	32	5	23
			Both
			Membrane	37	46	33	31	30	26	47	26
				TOTAL	%
			Intracellular	174	38.6667
			Both	0
			Membrane	276	61.3333
				450
				Picture
			Pattern	1	2	3	4	5	6	7
	Differentiateion media	Control diff	Intracellular	0	3	2	0	11	0	20
			Both
			Membrane	54	47	66	60	77	66	59
				TOTAL	%
			Intracellular	36	7.74194
			Both	0
			Membrane	429	92.2581
				465

## Sheet: Fig.2E
				Picture
			Pattern	1	2	3	4	5	6	7	8	9	10	11	12	13
	Basal media	Control basal	Intracellular	50	45	26	16	17	31	46	27	25	32	24	14	14
			Both
			Membrane	22	7	2	5	3	2	0	6	0	6	9	0	6
				TOTAL	%
			Intracellular	367	84.3678
			Both	0
			Membrane	68	15.6322
				435
				Picture
			Pattern	1	2	3	4	5	6	7	8
		Ptincr	Intracellular	16	11	24	34	29	32	5	23
			Both
			Membrane	37	46	33	31	30	26	47	26
				TOTAL	%
			Intracellular	174	38.6667
			Both	0
			Membrane	276	61.3333
				450
				Picture
			Pattern	1	2	3	4	5	6	7
	Differentiateion media	Control diff	Intracellular	0	3	2	0	11	0	20
			Both
			Membrane	54	47	66	60	77	66	59
				TOTAL	%
			Intracellular	36	7.74194
			Both	0
			Membrane	429	92.2581
				465

## Sheet: Fig. 2F
		Volume	Height*width*width*(3.14/6)
				DAY7 (22.11.19)								DAY11(26.11.19)							DAY14(29.11.19)							DAY16 (01.12.19)							DAY18 (03.12.19)							DAY22(07.12.19)							DAY26 (11.12.19)
				Flank	Height	Width	Volume	Mean	SEM	SD		Height	Width	Volume	Mean	SEM	SD		Height	Width	Volume	Mean	SEM	SD		Height	Width	Volume	Mean	SEM	SD		Height	Width	Volume	Mean	SEM	SD		Height	Width	Volume	Mean	SEM	SD		Height	Width	Volume
	Control	NMRI	97	R	6.2	5	81.1167	155.523	21.8014	75.5223		7.1	6.3	147.475	222.105	34.2907	137.163		9.1	7	233.354	321.842	50.3141	213.465		9.6	8.1	329.625	446.034	59.0184	250.394		10.5	9.1	455.041	528.157	67.7336	287.369		12.1	10.2	658.816	785.843	76.7176	325.485		12.2	12	919.392
				L
		NMRI	98	R	6	6	113.04					7.5	6.2	150.877					8.5	7.3	237.052					9.4	8	314.837					10.3	10.2	560.81					12.7	12	957.072					16.3	13	1441.63
				L
		NMRI	99	R	7.2	6.5	159.198					10.9	8.4	402.498					11.8	10.7	707.014					13	11	823.203					13.3	12.3	1053.03					15.3	12.5	1251.09					17.1	13	1512.38
				L	7.5	6.4	160.768					9.8	7.7	304.079					11.3	9.4	522.532					11.6	11.5	802.846					13	11	823.203					14	13.1	1257.33					14.1	14.1	1467.02
		NMRI	100	R	6.2	4.5	65.7045					7.6	5.2	107.547					8.7	6.7	204.384					9.7	7.1	255.898					10.1	8	338.283					12.2	9.7	600.733					16.7	11	1057.5
				L								6.7	5.7	113.921					7.5	6.2	150.877					7.6	7.3	211.952					8.8	5.5	139.311					10	9	423.9					9.1	9.1	394.369
		NMRI	101	R	7.8	7	200.018					9	9	381.51					11.2	9.5	528.985					14.8	8.8	599.799					15	9.6	723.456					16.8	11.2	1102.87					17.6	11.5	1218.11
				L								5.2	4.9	65.3392					6.5	5.5	102.9					8.4	7.6	253.913					9	9	381.51					12	10.7	718.997					13.3	10.7	796.889
		NMRI	102	R	6.5	5.5	102.9					7.7	6.8	186.332					9.7	8.1	333.058					10	10	523.333					10.2	10	533.8					12.6	11	797.874					12.9	11.7	924.144
				L	10	7.5	294.375					11.8	8.3	425.419					13.5	10.2	735.043					14.8	10.7	886.763					14.8	11.8	1078.46					14.8	12	1115.33					16	12	1205.76
		NMRI	103	R	10.5	7	269.255					11.2	8.5	423.481					12.1	10	633.233					12.5	10	654.167					13.3	11.5	920.504					15.1	11.5	1045.08					15.2	13.3	1407.1
				L															6.6	5	86.35					8.1	7	207.711					7.7	7.2	208.898					9.2	7.3	256.574					12	8	401.92
		NMRI	104	R								6.9	6.2	138.807					9.5	7	243.612					10	8	334.933					9.8	8	328.235					12	10.8	732.499					12	12	904.32
				L	8.2	7.1	216.326					9.7	8.5	366.765					10.9	8	365.077					12.2	11	772.545					11.9	9.5	562.047					14	12	1055.04					14.5	13.8	1445.12
		NMRI	105	R	6.2	5	81.1167					7	7	179.503					8.7	8	291.392					10.5	9.2	465.097					10.3	9.7	507.176					12.3	10	643.7					14.4	11.5	996.636
				L	6.5	6	122.46					7.7	5.6	126.37					9.3	6	175.212					9.7	7	248.74					11.5	8.5	434.825					12.6	11.8	918.149					16.4	15.5	2061.99
		NMRI	106	R								6.3	3.2	33.7613					7.3	6.5	161.409					7.5	7.5	220.781					8.1	7.2	219.75					8.5	7	217.968					8.4	8.2	295.587
				L															6	5.1	81.6714					6.5	6	122.46					9.3	7	238.483					9.9	8.7	392.15					9.6	9.6	463.012
	pTINCR-HA	NMRI	113	R	9	7.2	244.166	152.174	20.497	64.8171		11.4	8.4	420.961	217.5	35.1365	126.687		11.4	9.2	504.962	257.816	35.9663	152.592		12.4	9.5	585.662	301.049	37.3235	162.689		12.6	10.2	686.04	349.742	48.634	211.991		12.6	10	659.4	509.49	52.8722	230.465		14	12	1055.04
				L	7.2	6	135.648					8.6	6.9	214.277					10.7	8.3	385.761					10.2	9.3	461.684					11.8	9.8	593.079					12.9	10	675.1					14.6	10	764.067
		NMRI	112	R
				L								6.9	6.2	138.807					7.4	7.2	200.759					7.8	7	200.018					9	7.7	279.256					12.3	8.8	498.481					14.4	11.5	996.636
		NMRI	114	R	7.5	5.8	132.037					8.7	6.7	204.384					9	7.5	264.938					9.9	7.9	323.346					10.1	7.5	297.319					11	8.5	415.919					12	10.5	692.37
				L															6	5.8	105.63					6.3	5.8	110.911					6.8	6	128.112					7.5	7	192.325					9.5	7.2	257.731
		NMRI	110	R	9.2	7	235.919					10.7	8.7	423.839					12	7.8	382.075					11	8.4	406.19					11.3	8.3	407.392					11	9.3	497.894					12.6	9.2	558.116
				L	7.5	5.8	132.037					8.8	6.7	206.733					8.5	7.9	277.62					8.5	8	284.693					7.8	7.1	205.774					8.2	7.5	241.387					9.4	7.5	276.712
		NMRI	116	R	6.2	5.8	109.151					7.4	7.3	206.374					9.1	7.9	297.217					8.8	8.8	356.637					8.6	8.3	310.051					9	8.4	332.338					10.6	9.1	459.375
				L								6.1	4.7	70.5186					6.8	6.6	155.016					8.8	7.8	280.188					9.5	9	402.705					12	10	628					14.3	12.5	1169.32
		NMRI	107	R	10.8	6.2	217.263					12.5	7.6	377.847					13	9.5	614.001					13.4	9	568.026					14.4	10.6	846.745					16.5	10.5	952.009					16.9	11.4	1149.41
				L															5.5	5	71.9583					5.6	5.5	88.6527					7.4	6.3	153.706					9.5	8.3	342.498					10.9	9.5	514.816
		NMRI	108	R	8.2	6.4	175.773					9.1	7.6	275.072					10.4	8.5	393.233					10.3	10.1	549.868					11.2	10.5	646.212					12.8	12.5	1046.67					13	11.7	931.308
				L															6.9	5	90.275					8.3	6.5	183.52					8.8	6.4	188.634					11	8.5	415.919					13.3	9.5	628.17
		NMRI	109	R																						6	4.5	63.585					6.6	6	124.344					10.2	8.2	358.927					11.3	11	715.554
				L	7.1	5	92.8917					8.2	6.1	159.681					10	6.5	221.108					10	7.8	318.396					10.3	8.7	407.994					11.3	8.8	457.954					11.6	10	607.067
		NMRI	115
				L								5	3.9	39.7995					6.4	4.3	61.9292					6	5	78.5					6.5	5.2	91.9811					9	7.5	264.938					11	8.5	415.919
		NMRI	111	R	6.2	3.8	46.853					7.1	4.9	89.2132					8.8	7.2	238.74					9.4	8	314.837					10	8.4	369.264					10.8	10.5	623.133					11.5	10.7	689.039
				L																																											8	6	150.72
		NMRI	117	R															7	6	131.88					8.2	7	210.275					8.4	6.3	174.477					10.2	8.3	367.735					11.8	9.4	545.652
				L															8.5	7.4	243.591					10	8	334.933					10.7	7.7	332.004					12.3	10.5	709.679					19.8	11.4	1346.65
	HA-pTINCR	NMRI	119	R				78.1997	21.8421	48.8403					141.202	28.151	79.6229					186.03	25.8426	81.7214					231.096	31.6974	100.236					298.777	49.3671	156.113					458.295	71.5715	226.329		6.8	6	128.112
				L
		NMRI	118	R
				L
		NMRI	120	R															9.4	6.1	183.048					10	6.5	221.108					11	7.5	323.812					13.8	8.5	521.789					15.5	10	811.167
				L								6.2	5.8	109.151					7.6	7.4	217.799					8.2	8	274.645					9.3	8.8	376.9					9.4	8.5	355.422					11.4	9.7	561.341
		NMRI	121	R	6.1	3.4	36.9034					7.7	5.2	108.962					9	7	230.79					8	6	150.72					8.1	7.1	213.688					10.1	8.7	400.072					10.7	10.5	617.363
				L
		NMRI	122	R	6.5	4	54.4267					7.9	6.6	180.092					10.5	7.6	317.391					9.5	8.3	342.498					10.9	8	365.077					14.6	10	764.067					18.5	10.8	1129.27
				L
		NMRI	123	R	7.8	6.3	162.015					9	8	301.44					9	7.6	272.05					10.7	8.4	395.112					11.1	10.6	652.699					13	10.8	793.541					13.5	12.4	1086.31
				L
		NMRI	124	R	6.2	4.8	74.7571					7.6	6.7	178.542					8.3	7.2	225.176					10.1	8	338.283					9.9	8.3	356.919					13.5	10	706.5					15.2	11.3	1015.73
				L
		NMRI	125	R
				L
		NMRI	126	R
				L
		NMRI	127	R								5.3	3.6	35.9467					7.1	5.3	104.373					7.9	6.5	174.676					8.2	6.7	192.638					9.5	7.5	279.656					10.1	8.4	372.957
				L								5.9	5.5	93.4019					6.2	5.4	94.6145					7.3	6	137.532					8.2	6.3	170.323					7.9	7.3	220.319					10.2	7.5	300.262
		NMRI	128	R	6.5	4.3	62.8968					8	5.4	122.083					8.5	5.8	149.642					9	6	169.56					9.9	6.8	239.569					12.3	7.5	362.081					13.5	8.2	475.051
				L															5	5	65.4167					7	5.4	106.823					6.3	5.4	96.1405					7	7	179.503					8	6.8	193.591
[truncated: 4 more columns]

## Sheet: Fig. 2G
			NMRI	Flank	Total teratoma area	Area of keratin	%Keratin
		Control	97	R	9.40646e+07	251164	0.267012
			98	R	9.54138e+07	102256	0.107171
			99	R	1.53214e+08	406809	0.265518
				L	1.57661e+08	394093	0.249963
			100	R	82592030	166056	0.201056
				L	5.97268e+07	157298	0.263363
			101	R	1.33525e+08	542946	0.406625
				L	7.52335e+07	183026	0.243277
			102	R	9.76209e+07	138735	0.142116
				L	1.16023e+08	178963	0.154248
			103	R	1.64906e+08	110224	0.0668403
				L	3.95826e+07	126512	0.319614
			104	R	7.42661e+07	69299.4	0.0933123
				L	1.06654e+08	561758	0.526711
			105	R	1.19953e+08	254809	0.212424
				L	2.36918e+08	418662	0.176712
			106	R	4.84267e+07	99669.4	0.205815
				L	5.68606e+07	91128.7	0.160267
					Total area	Area of keratin	%Keratin
		pTINCR-HA	107	R	133208800	656643	0.492943
				L	4.76168e+07	14801	0.0310836
			108	R	9.81883e+07	438047	0.446129
				L	6.10855e+07	392401	0.64238
			109	R	6.65596e+07	114101	0.171426
				L	6.05415e+07	646271	1.06748
			110	R	6.08075e+07	1.07777e+06	1.77242
				L	2.97756e+07	412536	1.38549
			111	R	9.67433e+07	439541	0.454337
				L	1.82821e+07	395093	2.16109
			112	L	7.10711e+07	1.50058e+06	2.11138
			113	R	1.43412e+08	2.5384e+06	1.77001
				L	9.62929e+07	1.51236e+06	1.57058
			114	R	4.9678e+07	275244	0.554057
				L	3.0123e+07	520029	1.72635
			115	R	1.4277e+08	908418	0.636281
				L	4.10261e+07	41958.3	0.102272
			116	R	3.63513e+07	288145	0.792668
				L	2.84842e+07	456020	1.60095
			117	R	5.84235e+07	619604	1.06054
				L	1.31704e+08	851164	0.646269
					Total area	Area of keratin	%Keratin
		HA-pTINCR	19	R	1.24015e+07	0	0
				L	1.61122e+08	951750	0.5907
			20	R	6.35279e+07	533814	0.840284
				L	1.9056e+08	3.97037e+06	2.08353
			21	R	5.12606e+07	202567	0.395171
			22	R	1.6825e+08	1678108	0.99739
			23	R	1.1513e+08	2.35541e+06	2.04587
			24	R	1.09852e+08	839980	0.764646
			27	R	5.61789e+07	445903	0.793719
				L	4.27144e+07	97439.2	0.228118
			28	R	3.7928e+07	348253	0.918195
				L	3.58282e+07	257744	0.719389

## Sheet: Supplementary Fig. 2.C
	Experiment 1
	SAMPLE	GENE	CT	MEAN	SD		SAMPLE	GENE	CT	MEAN	SD	△Ct	2^△Ct	MEAN	SD		SAMPLE	GENE	CT	MEAN	SD	△Ct	2^△Ct	MEAN	SD
	Control	hGAPDH	15.5362	15.6184	0.0888873		Control	pTINCR-HA	34.4002	35.0628	0.674783	18.7818	2.21878e-06	1.50495e-06	6.77412e-07		Control	HA-pTINCR		37.5975	0.0860012			2.42109e-07	1.44239e-08
	Control	hGAPDH	15.6064				Control	pTINCR-HA	35.039			19.4206	1.42501e-06				Control	HA-pTINCR	37.5367			21.9183	2.52308e-07
	Control	hGAPDH	15.7127				Control	pTINCR-HA	35.7491			20.1307	8.71052e-07				Control	HA-pTINCR	37.6583			22.0399	2.3191e-07
	pTINCR-HA	hGAPDH	15.6021	15.7797	0.153962		pTINCR-HA	pTINCR-HA	22.7495	22.8945	0.125595	6.96983	0.00797758	0.00723353	0.000644632		pTINCR-HA	HA-pTINCR	33.7759	33.0041	1.09911	17.9962	3.82474e-06	8.03604e-06	6.58353e-06
	pTINCR-HA	hGAPDH	15.8616				pTINCR-HA	pTINCR-HA	22.963			7.18334	0.00688016				pTINCR-HA	HA-pTINCR	33.4907			17.711	4.66066e-06
	pTINCR-HA	hGAPDH	15.8753				pTINCR-HA	pTINCR-HA	22.9709			7.19119	0.00684286				pTINCR-HA	HA-pTINCR	31.7457			15.966	1.56227e-05
	HA-pTINCR	hGAPDH	15.5626	15.773	0.182899		HA-pTINCR	pTINCR-HA	35.1518	34.3672	0.727825	19.3788	1.46686e-06	2.73619e-06	1.25365e-06		HA-pTINCR	HA-pTINCR	21.0125	37.5975	0.0860012	5.23952	0.0264696	0.0260596	0.00121389
	HA-pTINCR	hGAPDH	15.8937				HA-pTINCR	pTINCR-HA	33.7141			17.9411	3.97355e-06					HA-pTINCR	20.9831			5.21008	0.0270154
	HA-pTINCR	hGAPDH	15.8627				HA-pTINCR	pTINCR-HA	34.2356			18.4626	2.76817e-06				HA-pTINCR	HA-pTINCR	21.1127			5.33971	0.0246938
	Experiment 2
	SAMPLE	GENE	CT	MEAN	SD		SAMPLE	GENE	CT	MEAN	SD	△Ct	2^△Ct	MEAN	SD		SAMPLE	GENE	CT	MEAN	SD	△Ct	2^△Ct	MEAN	SD
	Control	hGAPDH	16.1701	15.7402	0.377984		Control	pTINCR-HA	33.994	35.4263	1.36166	18.2537	3.19948e-06	1.58448e-06	1.42799e-06		Control	HA-pTINCR	37.8258	36.8643	1.44839	22.0856	2.24688e-07	6.27166e-07	6.59524e-07
	Control	hGAPDH	15.5906				Control	pTINCR-HA	35.5809			19.8407	1.06501e-06				Control	HA-pTINCR	35.1985			19.4583	1.3883e-06
	Control	hGAPDH	15.46				Control	pTINCR-HA	36.7041			20.9639	4.88935e-07				Control	HA-pTINCR	37.5687			21.8285	2.68511e-07
	pTINCR-HA	hGAPDH	15.7147	15.4905	0.195205		pTINCR-HA	pTINCR-HA	22.1864	22.197	0.0174946	6.69587	0.00964586	0.00957556	0.000115709		pTINCR-HA	HA-pTINCR	35.7585	36.8272	2.7461	20.268	7.91975e-07	8.00092e-07	7.60744e-07
	pTINCR-HA	hGAPDH	15.3987				pTINCR-HA	pTINCR-HA	22.1874			6.69693	0.00963881				pTINCR-HA	HA-pTINCR	34.776			19.2855	1.56486e-06
	pTINCR-HA	hGAPDH	15.3581				pTINCR-HA	pTINCR-HA	22.2172			6.72669	0.00944202				pTINCR-HA	HA-pTINCR	39.9469			24.4564	4.34386e-08
	HA-pTINCR	hGAPDH	15.3639	15.4337	0.0605366		HA-pTINCR	pTINCR-HA	35.364	36.0672	1.08331	19.9303	1.00088e-06	7.18781e-07	4.01657e-07		HA-pTINCR	HA-pTINCR	20.4913	36.8643	1.44839	5.05765	0.0300258	0.031272	0.00147819
	HA-pTINCR	hGAPDH	15.4722				HA-pTINCR	pTINCR-HA	35.5228			20.0891	8.96546e-07					HA-pTINCR	20.3592			4.92554	0.0329052
	HA-pTINCR	hGAPDH	15.465				HA-pTINCR	pTINCR-HA	37.3147			21.881	2.58915e-07				HA-pTINCR	HA-pTINCR	20.4506			5.01695	0.030885
	Experiment 3
	SAMPLE	GENE	CT	MEAN	SD		SAMPLE	GENE	CT	MEAN	SD	△Ct	2^△Ct	MEAN	SD		SAMPLE	GENE	CT	MEAN	SD	△Ct	2^△Ct	MEAN	SD
	Control	hGAPDH	15.4788	15.4394	0.0621305		Control	pTINCR-HA		36.061	0.491466			6.3791e-07	2.13201e-07		Control	HA-pTINCR	32.7912	35.2263	3.7799	17.3518	5.97849e-06	3.4046e-06	3.03763e-06
	Control	hGAPDH	15.4716				Control	pTINCR-HA	35.7135			20.2741	7.88666e-07				Control	HA-pTINCR	33.307			17.8676	4.18126e-06
	Control	hGAPDH	15.3678				Control	pTINCR-HA	36.4085			20.9691	4.87154e-07				Control	HA-pTINCR	39.5808			24.1414	5.40386e-08
	pTINCR-HA	hGAPDH	14.6057	14.6673	0.0533931		pTINCR-HA	pTINCR-HA	21.6871	21.6689	0.0174569	7.01977	0.0077062	0.00780412	9.4358e-05		pTINCR-HA	HA-pTINCR	31.075	30.6842	0.552643	16.4077	1.15027e-05	1.56378e-05	5.84794e-06
	pTINCR-HA	hGAPDH	14.6963				pTINCR-HA	pTINCR-HA	21.6522			6.98494	0.00789445				pTINCR-HA	HA-pTINCR	30.2934			15.6261	1.97729e-05
	pTINCR-HA	hGAPDH	14.6999				pTINCR-HA	pTINCR-HA	21.6674			7.00015	0.00781171				pTINCR-HA	HA-pTINCR
	HA-pTINCR	hGAPDH	15.1099	15.1192	0.0127406		HA-pTINCR	pTINCR-HA	36.477	36.4622	0.523053	21.3577	3.72125e-07	3.92682e-07	1.41102e-07		HA-pTINCR	HA-pTINCR	20.6448	35.2263	3.7799	5.5256	0.0217085	0.021184	0.000461048
	HA-pTINCR	hGAPDH	15.1141				HA-pTINCR	pTINCR-HA	35.932			20.8127	5.42935e-07					HA-pTINCR	20.6926			5.5734	0.021001
	HA-pTINCR	hGAPDH	15.1338				HA-pTINCR	pTINCR-HA	36.9778			21.8585	2.62986e-07				HA-pTINCR	HA-pTINCR	20.7036			5.58432	0.0208426
	Summary
		pTINCR-HA	HA-pTINCR
	Control	1.24244e-06	1.42462e-06
	pTINCR-HA	0.0082044	8.15798e-06
	HA-pTINCR	1.28255e-06	0.0261719

[truncated: 33 more sheets: Supplementary Fig. 2.G, Fig.3A, Fig.3B, Fig.3C, Fig.3D, Fig 4.B, Fig 4. C, Fig.4E, Fig. 4F, Fig. 4H, Supplementary Fig. 4.D, Supplementary Fig. 4.E, Supplementary Fig. 5G, Supplementary Fig. 5J, Supplementary Fig. 5K, Fig. 6A, Fig. 6C, Fig. 6E, Fig. 7A, Fig. 7B …]
